# Supplementary material for: Bis(nitrato-κO)(3-oxapentane-1,5-diamine-κ3 N,O,N′)zinc(II)
Source: Acta Crystallogr Sect E Struct Rep Online. 2011 May 20;67(Pt 6):m764. doi: 10.1107/S1600536811018010 (PMC3120581; doi:10.1107/S1600536811018010)
Supplement: Supplementary file 1 [file e-67-0m764-sup1.cif]

##############################################################################
#                                                                            #
# This CIF contains the data in a paper accepted for publication in          #
# Acta Crystallographica Section E. It conforms to the requirements of       #
# Notes for Authors for Acta Crystallographica Section E, and has been       #
# peer reviewed under the auspices of the IUCr Commission on Journals.       #
#                                                                            #
# Full details of the Crystallographic Information File format               #
# are given in the paper "The Crystallographic Information File (CIF):       #
# a New Standard Archive File for Crystallography" by S. R. Hall, F. H.      #
# Allen and I. D. Brown [Acta Cryst. (1991), A47, 655-685].                  #
#                                                                            #
# The current version of the core CIF dictionary is obtainable from          #
# ftp://ftp.iucr.org/pub/cif_core.dic.                                       #
#                                                                            #
# Software is freely available for graphical display of the structure(s)     #
# in this CIF. For information consult the CIF software page                 #
# http://www.iucr.org/resources/cif/software.                                #
#                                                                            #
# This file may be used for bona fide research purposes within the           #
# scientific community so long as proper attribution is given to the journal # 
# article from which it was obtained.                                        #
#                                                                            #
##############################################################################
data_global
_audit_creation_method     SHELXL-97
_journal_data_validation_number     ?
_journal_date_recd_electronic     2011-05-09
_journal_date_accepted     2011-05-12
_journal_name_full     'Acta Crystallographica, Section E'
_journal_year     2011
_journal_volume     67
_journal_issue      6
_journal_page_first     m764
_journal_page_last     m764
_journal_paper_category     QM
_journal_coeditor_code     XU5211
_publ_contact_author_name     'Huilu Wu'
_publ_contact_author_address
;
 School of Chemical and Biological Engineering
 Lanzhou Jiaotong University
 Lanzhou 730070
 People's Republic of China
;
_publ_contact_author_email     wuhuilu@163.com
_publ_contact_author_fax     '+86 931 4956512'
_publ_contact_author_phone     '+86 013893117544'
_publ_section_title
;\
Bis(nitrato-\k<i>O</i>)(3-oxapentane-1,5-diamine-\k^3^<i>N</i>,<i>O</i>,\
<i>N</i>')zinc(II)
;
loop_
    _publ_author_name
    _publ_author_address
    'Fei Jia'
;
 School of Chemical and Biological Engineering
 Lanzhou Jiaotong University
 Lanzhou 730070
 People's Republic of China
;
    'Fan Kou'
;
 School of Chemical and Biological Engineering
 Lanzhou Jiaotong University
 Lanzhou 730070
 People's Republic of China
;
    'Bin Liu'
;
 School of Chemical and Biological Engineering
 Lanzhou Jiaotong University
 Lanzhou 730070
 People's Republic of China
;
    'Bei-Bei Jia'
;
 School of Chemical and Biological Engineering
 Lanzhou Jiaotong University
 Lanzhou 730070
 People's Republic of China
;
    'Hui-Lu Wu'
;
 School of Chemical and Biological Engineering
 Lanzhou Jiaotong University
 Lanzhou 730070
 People's Republic of China
;
data_I
_chemical_name_systematic
;
Bis(nitrato-\k<i>O</i>)(3-oxapentane-1,5-diamine-
\k^3^<i>N</i>,<i>O</i>,<i>N</i>')zinc(II)
;
_chemical_name_common     ?
_chemical_formula_moiety     'C4 H12 N4 O7 Zn'
_chemical_formula_sum     'C4 H12 N4 O7 Zn'
_chemical_formula_iupac     '[Zn (N O3)2 (C4 H12 N2 O)]'
_chemical_formula_weight     293.55
_chemical_melting_point     ?
_symmetry_cell_setting     triclinic
_symmetry_space_group_name_H-M     'P -1'
_symmetry_space_group_name_Hall     '-P 1'
loop_
    _symmetry_equiv_pos_as_xyz
    'x, y, z'
    '-x, -y, -z'
_cell_length_a     8.031(19)
_cell_length_b     8.034(19)
_cell_length_c     9.55(2)
_cell_angle_alpha     103.97(2)
_cell_angle_beta     101.90(2)
_cell_angle_gamma     115.879(18)
_cell_volume     503(2)
_cell_formula_units_Z     2
_cell_measurement_reflns_used     1744
_cell_measurement_theta_min     2.35
_cell_measurement_theta_max     26.22
_cell_measurement_temperature     296(2)
_exptl_crystal_description     block
_exptl_crystal_colour     colourless
_exptl_crystal_size_max     0.30
_exptl_crystal_size_mid     0.28
_exptl_crystal_size_min     0.26
_exptl_crystal_density_diffrn     1.940
_exptl_crystal_density_meas     ?
_exptl_crystal_density_method     'not measured'
_exptl_crystal_F_000     300
_exptl_absorpt_coefficient_mu     2.475
_exptl_absorpt_correction_type     multi-scan
_exptl_absorpt_process_details     '(SADABS; Sheldrick, 2001)'
_exptl_absorpt_correction_T_min     0.5239
_exptl_absorpt_correction_T_max     0.5654
_exptl_special_details
;
;
_diffrn_ambient_temperature     296(2)
_diffrn_radiation_type     'Mo K\a'
_diffrn_radiation_wavelength     0.71073
_diffrn_radiation_source     'fine-focus sealed tube'
_diffrn_radiation_monochromator     graphite
_diffrn_measurement_device_type     'Bruker SMART 1000'
_diffrn_measurement_method     \w
_diffrn_detector_area_resol_mean     ?
_diffrn_reflns_number     2969
_diffrn_reflns_av_R_equivalents     0.0156
_diffrn_reflns_av_sigmaI/netI     0.0277
_diffrn_reflns_theta_min     2.35
_diffrn_reflns_theta_max     25.00
_diffrn_reflns_theta_full     25.00
_diffrn_measured_fraction_theta_max     0.963
_diffrn_measured_fraction_theta_full     0.963
_diffrn_reflns_limit_h_min     -9
_diffrn_reflns_limit_h_max     9
_diffrn_reflns_limit_k_min     -9
_diffrn_reflns_limit_k_max     9
_diffrn_reflns_limit_l_min     -11
_diffrn_reflns_limit_l_max     10
_diffrn_standards_number     ?
_diffrn_standards_interval_count     ?
_diffrn_standards_interval_time     ?
_diffrn_standards_decay_%     ?
_refine_special_details
;
Refinement of <i>F</i>^2^ against ALL reflections. The weighted <i>R</i>-factor
<i>wR</i> and goodness of fit <i>S</i> are based on <i>F</i>^2^, conventional
<i>R</i>-factors <i>R</i> are based on <i>F</i>, with <i>F</i> set to zero for
negative <i>F</i>^2^. The threshold expression of <i>F</i>^2^ >
\s(<i>F</i>^2^) is used only for calculating <i>R</i>-factors(gt) <i>etc</i>.
and is not relevant to the choice of reflections for refinement.
<i>R</i>-factors based on <i>F</i>^2^ are statistically about twice as large
as those based on <i>F</i>, and <i>R</i>- factors based on ALL data will be
even larger.
;
_reflns_number_total     1712
_reflns_number_gt     1543
_reflns_threshold_expression     I>2\s(I)
_refine_ls_structure_factor_coef     Fsqd
_refine_ls_matrix_type     full
_refine_ls_R_factor_all     0.0306
_refine_ls_R_factor_gt     0.0264
_refine_ls_wR_factor_gt     0.0630
_refine_ls_wR_factor_ref     0.0647
_refine_ls_goodness_of_fit_ref     1.082
_refine_ls_restrained_S_all     1.082
_refine_ls_number_reflns     1712
_refine_ls_number_parameters     145
_refine_ls_number_restraints     0
_refine_ls_hydrogen_treatment     constr
_refine_ls_weighting_scheme     calc
_refine_ls_weighting_details
         'calc w=1/[\s^2^(Fo^2^)+(0.0269P)^2^+0.3287P] where P=(Fo^2^+2Fc^2^)/3'
_atom_sites_solution_hydrogens     geom
_atom_sites_solution_primary     direct
_atom_sites_solution_secondary     difmap
_refine_ls_shift/su_max     0.000
_refine_ls_shift/su_mean     0.000
_refine_diff_density_max     0.393
_refine_diff_density_min     -0.298
_refine_ls_extinction_method     none
_refine_ls_extinction_coef     ?
loop_
    _atom_type_symbol
    _atom_type_description
    _atom_type_scat_dispersion_real
    _atom_type_scat_dispersion_imag
    _atom_type_scat_source
    'C' 'C' 0.0033 0.0016
                         'International Tables Vol C Tables 4.2.6.8 and 6.1.1.4'
    'H' 'H' 0.0000 0.0000
                         'International Tables Vol C Tables 4.2.6.8 and 6.1.1.4'
    'O' 'O' 0.0106 0.0060
                         'International Tables Vol C Tables 4.2.6.8 and 6.1.1.4'
    'N' 'N' 0.0061 0.0033
                         'International Tables Vol C Tables 4.2.6.8 and 6.1.1.4'
    'Zn' 'Zn' 0.2839 1.4301
                         'International Tables Vol C Tables 4.2.6.8 and 6.1.1.4'
_computing_data_collection     'SMART (Bruker, 2001)'
_computing_cell_refinement     'SAINT (Bruker, 2001)'
_computing_data_reduction     'SAINT (Bruker, 2001)'
_computing_structure_solution     'SHELXTL (Sheldrick, 2008)'
_computing_structure_refinement     'SHELXTL (Sheldrick, 2008)'
_computing_molecular_graphics     'SHELXTL (Sheldrick, 2008)'
_computing_publication_material     'SHELXTL (Sheldrick, 2008)'
loop_
    _atom_site_type_symbol
    _atom_site_label
    _atom_site_fract_x
    _atom_site_fract_y
    _atom_site_fract_z
    _atom_site_U_iso_or_equiv
    _atom_site_adp_type
    _atom_site_calc_flag
    _atom_site_refinement_flags
    _atom_site_occupancy
    _atom_site_symmetry_multiplicity
    _atom_site_disorder_assembly
    _atom_site_disorder_group
    C C1 0.1984(4) 0.4429(4) 0.1842(4) 0.0421(7) Uani d . 1 1 . .
    H H4A 0.0585 0.3840 0.1683 0.050 Uiso calc R 1 1 . .
    H H4B 0.2276 0.3362 0.1631 0.050 Uiso calc R 1 1 . .
    C C2 0.2448(4) 0.5479(4) 0.0773(3) 0.0408(7) Uani d . 1 1 . .
    H H3C 0.1756 0.4536 -0.0289 0.049 Uiso calc R 1 1 . .
    H H3D 0.2044 0.6464 0.0907 0.049 Uiso calc R 1 1 . .
    C C3 0.5347(5) 0.8083(5) 0.0668(4) 0.0447(8) Uani d . 1 1 . .
    H H1A 0.4661 0.8816 0.0797 0.054 Uiso calc R 1 1 . .
    H H1B 0.5209 0.7623 -0.0409 0.054 Uiso calc R 1 1 . .
    C C4 0.7451(5) 0.9362(5) 0.1657(4) 0.0443(8) Uani d . 1 1 . .
    H H2C 0.8153 0.8670 0.1428 0.053 Uiso calc R 1 1 . .
    H H2D 0.8031 1.0575 0.1449 0.053 Uiso calc R 1 1 . .
    N N1 0.3161(3) 0.5833(4) 0.3447(3) 0.0354(5) Uani d . 1 1 . .
    H H3A 0.3025 0.5149 0.4077 0.043 Uiso calc R 1 1 . .
    H H3B 0.2702 0.6660 0.3699 0.043 Uiso calc R 1 1 . .
    N N2 0.7660(3) 0.9873(3) 0.3291(3) 0.0350(5) Uani d . 1 1 . .
    H H2A 0.7262 1.0754 0.3551 0.042 Uiso calc R 1 1 . .
    H H2B 0.8947 1.0466 0.3874 0.042 Uiso calc R 1 1 . .
    N N3 0.8109(4) 0.5303(3) 0.3367(3) 0.0344(5) Uani d . 1 1 . .
    N N4 0.7273(4) 0.9449(3) 0.6934(3) 0.0351(6) Uani d . 1 1 . .
    O O1 0.4541(3) 0.6427(3) 0.1137(2) 0.0370(5) Uani d . 1 1 . .
    O O2 0.6435(3) 0.5019(3) 0.3413(2) 0.0425(5) Uani d . 1 1 . .
    O O3 0.9375(3) 0.6943(3) 0.3458(3) 0.0538(6) Uani d . 1 1 . .
    O O4 0.8395(4) 0.3919(4) 0.3230(4) 0.0700(8) Uani d . 1 1 . .
    O O5 0.7711(3) 0.8330(3) 0.6081(2) 0.0367(5) Uani d . 1 1 . .
    O O6 0.6094(3) 0.9873(3) 0.6285(3) 0.0489(6) Uani d . 1 1 . .
    O O7 0.8036(4) 1.0070(4) 0.8329(2) 0.0556(6) Uani d . 1 1 . .
    Zn Zn1 0.60715(5) 0.74633(5) 0.37628(4) 0.03129(12) Uani d . 1 1 . .
loop_
    _atom_site_aniso_label
    _atom_site_aniso_U_11
    _atom_site_aniso_U_22
    _atom_site_aniso_U_33
    _atom_site_aniso_U_12
    _atom_site_aniso_U_13
    _atom_site_aniso_U_23
    C1 0.0341(16) 0.0388(16) 0.0448(18) 0.0122(13) 0.0134(14) 0.0155(14)
    C2 0.0346(16) 0.0391(16) 0.0352(16) 0.0135(13) 0.0052(13) 0.0097(13)
    C3 0.0485(19) 0.0457(17) 0.0352(17) 0.0162(15) 0.0176(15) 0.0209(14)
    C4 0.0460(18) 0.0410(17) 0.0428(18) 0.0156(14) 0.0213(15) 0.0196(14)
    N1 0.0376(13) 0.0451(14) 0.0364(13) 0.0247(12) 0.0195(11) 0.0232(11)
    N2 0.0336(13) 0.0318(12) 0.0356(13) 0.0148(10) 0.0092(11) 0.0129(10)
    N3 0.0433(14) 0.0363(13) 0.0311(13) 0.0245(12) 0.0157(11) 0.0145(10)
    N4 0.0397(14) 0.0386(13) 0.0337(14) 0.0239(12) 0.0139(11) 0.0162(11)
    O1 0.0351(11) 0.0374(10) 0.0339(11) 0.0131(9) 0.0137(9) 0.0159(9)
    O2 0.0388(12) 0.0442(12) 0.0500(13) 0.0251(10) 0.0185(10) 0.0165(10)
    O3 0.0541(14) 0.0401(12) 0.0583(15) 0.0136(11) 0.0231(12) 0.0227(11)
    O4 0.0750(18) 0.0592(15) 0.114(2) 0.0528(15) 0.0505(17) 0.0426(16)
    O5 0.0444(12) 0.0435(11) 0.0305(10) 0.0298(10) 0.0135(9) 0.0123(9)
    O6 0.0525(13) 0.0560(13) 0.0527(14) 0.0402(12) 0.0129(11) 0.0237(11)
    O7 0.0754(17) 0.0698(15) 0.0279(12) 0.0482(14) 0.0122(11) 0.0121(11)
    Zn1 0.03247(19) 0.03232(19) 0.03040(19) 0.01648(14) 0.01121(14) 0.01408(14)
_geom_special_details
;
All e.s.d.'s (except the e.s.d. in the dihedral angle between two l.s. planes)
are estimated using the full covariance matrix. The cell e.s.d.'s are taken
into account individually in the estimation of e.s.d.'s in distances, angles
and torsion angles; correlations between e.s.d.'s in cell parameters are only
used when they are defined by crystal symmetry. An approximate (isotropic)
treatment of cell e.s.d.'s is used for estimating e.s.d.'s involving l.s.
planes.
;
loop_
    _geom_bond_atom_site_label_1
    _geom_bond_atom_site_label_2
    _geom_bond_site_symmetry_2
    _geom_bond_distance
    _geom_bond_publ_flag
    C1 N1 . 1.467(4) ?
    C1 C2 . 1.480(5) ?
    C1 H4A . 0.9700 ?
    C1 H4B . 0.9700 ?
    C2 O1 . 1.429(5) ?
    C2 H3C . 0.9700 ?
    C2 H3D . 0.9700 ?
    C3 O1 . 1.429(4) ?
    C3 C4 . 1.470(5) ?
    C3 H1A . 0.9700 ?
    C3 H1B . 0.9700 ?
    C4 N2 . 1.468(5) ?
    C4 H2C . 0.9700 ?
    C4 H2D . 0.9700 ?
    N1 Zn1 . 2.029(5) ?
    N1 H3A . 0.9000 ?
    N1 H3B . 0.9000 ?
    N2 Zn1 . 2.020(4) ?
    N2 H2A . 0.9000 ?
    N2 H2B . 0.9000 ?
    N3 O4 . 1.214(4) ?
    N3 O3 . 1.231(4) ?
    N3 O2 . 1.273(4) ?
    N4 O7 . 1.215(4) ?
    N4 O6 . 1.240(3) ?
    N4 O5 . 1.279(3) ?
    O1 Zn1 . 2.307(5) ?
    O2 Zn1 . 2.068(5) ?
    O5 Zn1 . 2.091(4) ?
loop_
    _geom_angle_atom_site_label_1
    _geom_angle_atom_site_label_2
    _geom_angle_atom_site_label_3
    _geom_angle_site_symmetry_1
    _geom_angle_site_symmetry_3
    _geom_angle
    _geom_angle_publ_flag
    N1 C1 C2 . . 110.1(3) ?
    N1 C1 H4A . . 109.6 ?
    C2 C1 H4A . . 109.6 ?
    N1 C1 H4B . . 109.6 ?
    C2 C1 H4B . . 109.6 ?
    H4A C1 H4B . . 108.2 ?
    O1 C2 C1 . . 106.9(2) ?
    O1 C2 H3C . . 110.3 ?
    C1 C2 H3C . . 110.3 ?
    O1 C2 H3D . . 110.3 ?
    C1 C2 H3D . . 110.3 ?
    H3C C2 H3D . . 108.6 ?
    O1 C3 C4 . . 106.7(3) ?
    O1 C3 H1A . . 110.4 ?
    C4 C3 H1A . . 110.4 ?
    O1 C3 H1B . . 110.4 ?
    C4 C3 H1B . . 110.4 ?
    H1A C3 H1B . . 108.6 ?
    N2 C4 C3 . . 110.2(3) ?
    N2 C4 H2C . . 109.6 ?
    C3 C4 H2C . . 109.6 ?
    N2 C4 H2D . . 109.6 ?
    C3 C4 H2D . . 109.6 ?
    H2C C4 H2D . . 108.1 ?
    C1 N1 Zn1 . . 111.6(2) ?
    C1 N1 H3A . . 109.3 ?
    Zn1 N1 H3A . . 109.3 ?
    C1 N1 H3B . . 109.3 ?
    Zn1 N1 H3B . . 109.3 ?
    H3A N1 H3B . . 108.0 ?
    C4 N2 Zn1 . . 112.71(19) ?
    C4 N2 H2A . . 109.1 ?
    Zn1 N2 H2A . . 109.1 ?
    C4 N2 H2B . . 109.1 ?
    Zn1 N2 H2B . . 109.1 ?
    H2A N2 H2B . . 107.8 ?
    O4 N3 O3 . . 122.0(3) ?
    O4 N3 O2 . . 117.9(3) ?
    O3 N3 O2 . . 120.0(3) ?
    O7 N4 O6 . . 122.9(3) ?
    O7 N4 O5 . . 119.3(2) ?
    O6 N4 O5 . . 117.8(3) ?
    C2 O1 C3 . . 114.1(2) ?
    C2 O1 Zn1 . . 108.81(17) ?
    C3 O1 Zn1 . . 109.59(19) ?
    N3 O2 Zn1 . . 116.47(18) ?
    N4 O5 Zn1 . . 109.2(2) ?
    N2 Zn1 N1 . . 133.42(10) ?
    N2 Zn1 O2 . . 124.63(18) ?
    N1 Zn1 O2 . . 93.24(17) ?
    N2 Zn1 O5 . . 102.15(13) ?
    N1 Zn1 O5 . . 107.77(13) ?
    O2 Zn1 O5 . . 84.95(10) ?
    N2 Zn1 O1 . . 76.61(12) ?
    N1 Zn1 O1 . . 77.29(11) ?
    O2 Zn1 O1 . . 90.28(10) ?
    O5 Zn1 O1 . . 173.20(8) ?
loop_
    _geom_torsion_atom_site_label_1
    _geom_torsion_atom_site_label_2
    _geom_torsion_atom_site_label_3
    _geom_torsion_atom_site_label_4
    _geom_torsion_site_symmetry_1
    _geom_torsion_site_symmetry_2
    _geom_torsion_site_symmetry_3
    _geom_torsion_site_symmetry_4
    _geom_torsion
    _geom_torsion_publ_flag
    N1 C1 C2 O1 . . . . 55.3(3) ?
    O1 C3 C4 N2 . . . . -53.8(3) ?
    C2 C1 N1 Zn1 . . . . -49.5(3) ?
    C3 C4 N2 Zn1 . . . . 48.8(3) ?
    C1 C2 O1 C3 . . . . -157.2(2) ?
    C1 C2 O1 Zn1 . . . . -34.5(3) ?
    C4 C3 O1 C2 . . . . 156.3(3) ?
    C4 C3 O1 Zn1 . . . . 34.0(3) ?
    O4 N3 O2 Zn1 . . . . 176.9(2) ?
    O3 N3 O2 Zn1 . . . . -3.2(3) ?
    O7 N4 O5 Zn1 . . . . 178.1(2) ?
    O6 N4 O5 Zn1 . . . . -2.8(3) ?
    C4 N2 Zn1 N1 . . . . -78.7(2) ?
    C4 N2 Zn1 O2 . . . . 59.7(2) ?
    C4 N2 Zn1 O5 . . . . 152.0(2) ?
    C4 N2 Zn1 O1 . . . . -21.2(2) ?
    C1 N1 Zn1 N2 . . . . 78.9(3) ?
    C1 N1 Zn1 O2 . . . . -67.9(2) ?
    C1 N1 Zn1 O5 . . . . -153.7(2) ?
    C1 N1 Zn1 O1 . . . . 21.62(19) ?
    N3 O2 Zn1 N2 . . . . 22.7(2) ?
    N3 O2 Zn1 N1 . . . . 173.84(19) ?
    N3 O2 Zn1 O5 . . . . -78.6(2) ?
    N3 O2 Zn1 O1 . . . . 96.6(2) ?
    N4 O5 Zn1 N2 . . . . 81.0(3) ?
    N4 O5 Zn1 N1 . . . . -62.8(2) ?
    N4 O5 Zn1 O2 . . . . -154.59(18) ?
    N4 O5 Zn1 O1 . . . . 159.8(5) ?
    C2 O1 Zn1 N2 . . . . -133.23(19) ?
    C3 O1 Zn1 N2 . . . . -7.84(19) ?
    C2 O1 Zn1 N1 . . . . 7.84(17) ?
    C3 O1 Zn1 N1 . . . . 133.2(2) ?
    C2 O1 Zn1 O2 . . . . 101.1(2) ?
    C3 O1 Zn1 O2 . . . . -133.5(2) ?
    C2 O1 Zn1 O5 . . . . 146.5(6) ?
    C3 O1 Zn1 O5 . . . . -88.1(7) ?
loop_
    _geom_hbond_atom_site_label_D
    _geom_hbond_atom_site_label_H
    _geom_hbond_atom_site_label_A
    _geom_hbond_site_symmetry_A
    _geom_hbond_distance_DH
    _geom_hbond_distance_HA
    _geom_hbond_distance_DA
    _geom_hbond_angle_DHA
    N1 H3A O2 2_666 0.90 2.39 3.217(7) 152
    N1 H3B O6 2_676 0.90 2.51 3.168(9) 130
    N2 H2A O4 1_565 0.90 2.42 3.058(8) 128
    N2 H2B O5 2_776 0.90 2.41 3.201(9) 145
    N2 H2B O3 2_776 0.90 2.49 3.106(6) 126
