# Supplementary material for: Bis(nitrato-κO)(3-oxapentane-1,5-diamine-κ3 N,O,N′)zinc(II)
Source: Acta Crystallogr Sect E Struct Rep Online. 2011 May 20;67(Pt 6):m764. doi: 10.1107/S1600536811018010 (PMC3120581; doi:10.1107/S1600536811018010)
Supplement: Supplementary file 2 [file e-67-0m764-Isup2.hkl]

# 
# h,k,l, Fc-squared, Fo-squared, sigma(Fo-squared) and status flag 
# 
data_I
_shelx_title ' 1 in P1                     New: P-1' 
_shelx_refln_list_code          4 
_shelx_F_calc_maximum      105.34 
_exptl_crystal_F_000       300.00 
_reflns_d_resolution_high  0.8409 
 
loop_ 
 _symmetry_equiv_pos_as_xyz 
 'x, y, z' 
 '-x, -y, -z' 
 
_cell_length_a     8.0310 
_cell_length_b     8.0340 
_cell_length_c     9.5500 
_cell_angle_alpha 103.970 
_cell_angle_beta  101.900 
_cell_angle_gamma 115.879 
 
_shelx_F_squared_multiplier     1.000 
 
loop_ 
 _refln_index_h 
 _refln_index_k 
 _refln_index_l 
 _refln_F_squared_calc 
 _refln_F_squared_meas 
 _refln_F_squared_sigma 
 _refln_observed_status 
   1   0   0     3379.62     3335.30     69.88 o 
   2   0   0     2548.25     2547.64     37.52 o 
   3   0   0        2.82       10.54      2.59 o 
   4   0   0      200.45      196.28      5.35 o 
   5   0   0     1265.64     1255.42     21.66 o 
   6   0   0      264.21      259.69      7.70 o 
   7   0   0       30.24       22.76      3.56 o 
   8   0   0       36.04       39.07      7.21 o 
  -8   1   0      194.21      198.77      7.67 o 
  -7   1   0      296.04      276.45      8.20 o 
  -6   1   0      136.25      148.18      5.46 o 
  -5   1   0       33.26       31.74      2.65 o 
  -4   1   0       14.10       17.09      1.78 o 
  -3   1   0     1178.48     1118.77     17.75 o 
  -2   1   0     2509.28     2365.21     34.67 o 
  -1   1   0     1903.81     1935.12     27.64 o 
   0   1   0      115.80      121.08      1.96 o 
   1   1   0     2484.81     2566.92     30.75 o 
   2   1   0      602.02      580.67      8.12 o 
   3   1   0      917.40      889.42     12.17 o 
   4   1   0      429.62      415.47      9.16 o 
   5   1   0        0.40       -1.82      1.94 o 
   6   1   0      649.90      650.08     23.20 o 
   7   1   0      231.00      235.12      8.41 o 
  -8   2   0       57.09       60.27     10.65 o 
  -7   2   0        9.49       17.15      2.90 o 
  -6   2   0       36.99       35.56      5.46 o 
  -5   2   0       33.59       32.79      2.57 o 
  -4   2   0      459.33      447.07      6.67 o 
  -3   2   0     1237.46     1154.29     14.97 o 
  -2   2   0     8514.18     8340.03     98.20 o 
  -1   2   0     5504.97     5167.07    103.72 o 
   0   2   0      290.21      344.64      5.13 o 
   1   2   0        4.31        5.95      0.86 o 
   2   2   0     1369.41     1386.27     18.00 o 
   3   2   0        9.35       16.16      4.87 o 
   4   2   0      667.03      669.34     13.38 o 
   5   2   0      284.56      280.40     16.86 o 
   6   2   0      189.20      184.96      7.14 o 
  -9   3   0        2.85        0.17      2.89 o 
  -8   3   0      102.32      111.96      6.31 o 
  -7   3   0      353.68      345.87      8.98 o 
  -6   3   0      497.23      521.24     10.97 o 
  -5   3   0      165.41      189.54      3.96 o 
  -4   3   0      110.90      111.36      3.32 o 
  -3   3   0     3058.53     3051.17     36.90 o 
  -2   3   0     2759.99     2644.94     34.35 o 
  -1   3   0      612.63      665.66      9.14 o 
   0   3   0      323.28      356.13      5.79 o 
   1   3   0      590.42      576.95      8.69 o 
   2   3   0      604.39      580.05      9.12 o 
   3   3   0      932.69      939.57     13.84 o 
   4   3   0       39.49       46.07      3.69 o 
   5   3   0       12.31       12.09      2.90 o 
   6   3   0        5.26        8.37      5.32 o 
  -9   4   0      125.22      133.82      8.74 o 
  -8   4   0      423.11      414.66     10.68 o 
  -7   4   0      288.58      295.12      8.16 o 
  -6   4   0      435.84      409.75      9.26 o 
  -5   4   0     1901.91     1905.23     34.14 o 
  -4   4   0      149.67      153.31      3.48 o 
  -3   4   0      689.03      686.78     25.29 o 
  -2   4   0      179.06      186.61      4.87 o 
  -1   4   0      444.88      401.49      6.55 o 
   0   4   0     2051.41     2037.33     26.00 o 
   1   4   0      878.09      881.23     12.87 o 
   2   4   0        6.64        3.96      1.58 o 
   3   4   0      126.91      126.95      5.13 o 
   4   4   0      492.75      482.88     17.93 o 
   5   4   0      137.04      140.17      6.53 o 
  -9   5   0        0.33        0.82      3.96 o 
  -8   5   0      164.17      180.87      9.36 o 
  -7   5   0      190.56      201.13      9.21 o 
  -6   5   0      307.20      316.40      7.69 o 
  -5   5   0        0.72        1.50      1.51 o 
  -4   5   0      264.22      271.12      6.75 o 
  -3   5   0      198.76      212.89      5.83 o 
  -2   5   0     1673.54     1747.04     22.67 o 
  -1   5   0      503.19      507.19      8.37 o 
   0   5   0       35.38       38.55      3.44 o 
   1   5   0      450.00      471.04      8.58 o 
   2   5   0      216.34      216.81      5.64 o 
   3   5   0      298.44      285.00      8.51 o 
   4   5   0      120.47      116.68      5.97 o 
  -9   6   0      292.85      325.13     13.83 o 
  -8   6   0       35.84       66.77      6.82 o 
  -7   6   0      348.77      339.44     12.80 o 
  -6   6   0        4.08        5.72      2.20 o 
  -5   6   0        3.37        6.33      2.12 o 
  -4   6   0      973.04      938.29     17.15 o 
  -3   6   0      594.25      569.79     14.67 o 
  -2   6   0      123.82      123.08      4.91 o 
  -1   6   0      122.32      120.16      6.58 o 
   0   6   0      104.97       99.66      4.78 o 
   1   6   0      135.49      143.54      5.83 o 
   2   6   0        0.90        1.67      3.16 o 
   3   6   0        0.96       -0.61      2.61 o 
  -8   7   0       81.65       96.82      7.60 o 
  -6   7   0      188.82      174.16      6.32 o 
  -5   7   0      204.69      205.85      6.91 o 
  -4   7   0        0.52        2.22      4.55 o 
  -3   7   0      352.75      348.35      9.18 o 
  -2   7   0      272.34      258.73      7.84 o 
  -1   7   0        6.91        7.43      2.80 o 
   0   7   0       12.20       17.98      3.24 o 
   1   7   0       11.88       13.02      3.38 o 
  -7   8   0      122.68      105.19      8.10 o 
  -6   8   0        1.44        3.00      2.60 o 
  -5   8   0      743.35      711.69     15.48 o 
  -4   8   0      454.04      475.92     11.95 o 
  -3   8   0       50.90       56.78      5.30 o 
  -2   8   0        0.14       -0.48      2.73 o 
  -1   8   0       84.77       92.66      6.45 o 
  -6   9   0      114.74      110.29      8.23 o 
  -5   9   0       36.14       41.28      4.69 o 
  -4   9   0        5.83        4.24      3.17 o 
  -3   9   0       18.18       20.51      3.91 o 
   2  -9   1       72.42       73.27      5.61 o 
   3  -9   1      112.65      123.95      6.41 o 
   4  -9   1      229.25      225.22      8.40 o 
   5  -9   1        5.69        5.85      3.20 o 
   6  -9   1       28.14       29.10      4.18 o 
   0  -8   1       74.37       87.72      7.85 o 
   1  -8   1      315.36      322.04      9.63 o 
   2  -8   1      100.88      100.92      5.58 o 
   3  -8   1       37.21       35.52      5.37 o 
   4  -8   1       82.65       66.11      7.93 o 
   5  -8   1      312.57      308.64      9.12 o 
   6  -8   1      107.04      105.86      6.14 o 
   8  -8   1        9.10       23.01      5.38 o 
  -2  -7   1       60.53       71.77      7.05 o 
  -1  -7   1       35.87       35.55      3.91 o 
   0  -7   1        7.12        6.50      2.72 o 
   1  -7   1      119.19      125.97     14.59 o 
   2  -7   1      264.58      273.37      7.98 o 
   3  -7   1      971.04      962.57     44.05 o 
   4  -7   1      221.76      202.56      6.73 o 
   5  -7   1      140.66      122.32      5.28 o 
   6  -7   1       33.88       29.46      3.45 o 
   7  -7   1      133.30      132.94      8.22 o 
  -3  -6   1      146.54      150.29      8.40 o 
  -2  -6   1       20.07       28.93      3.58 o 
  -1  -6   1       41.20       46.74      3.82 o 
   0  -6   1      295.20      301.90      8.13 o 
   1  -6   1      276.44      272.28      7.40 o 
   2  -6   1      540.37      508.91     10.89 o 
   3  -6   1       74.61       74.96      4.88 o 
   4  -6   1       15.44       15.67      2.45 o 
   5  -6   1      184.95      173.92      8.45 o 
   6  -6   1      180.43      164.07      7.81 o 
   7  -6   1      414.77      460.85     15.59 o 
   8  -6   1       44.35       56.51      6.63 o 
   9  -6   1       99.92      109.11      8.44 o 
  -4  -5   1       16.51       16.61      5.34 o 
  -3  -5   1       46.95       50.01      4.05 o 
  -2  -5   1       89.29       88.80      3.63 o 
  -1  -5   1      722.69      715.71     11.30 o 
   0  -5   1      285.40      278.54      5.59 o 
   1  -5   1      257.78      264.85      5.09 o 
   2  -5   1     2086.65     2093.94     34.04 o 
   3  -5   1     1151.89     1166.58     22.14 o 
   4  -5   1      398.88      386.66      8.46 o 
   5  -5   1      144.90      142.08      6.51 o 
   6  -5   1      210.28      214.92      9.22 o 
   7  -5   1      266.47      242.09     10.41 o 
   8  -5   1      329.81      353.39     13.67 o 
   9  -5   1       69.62       68.64      7.37 o 
  -5  -4   1      138.83      141.73     10.07 o 
  -4  -4   1      249.13      250.65      7.60 o 
  -3  -4   1       82.77       82.45      3.37 o 
  -2  -4   1       61.24       65.66      4.19 o 
  -1  -4   1        3.13        1.69      1.11 o 
   0  -4   1     1642.96     1599.64     20.63 o 
   1  -4   1     1799.90     1679.14     21.26 o 
   2  -4   1     2366.57     2398.89     35.94 o 
   3  -4   1       29.42       31.93      2.19 o 
   4  -4   1      492.65      501.00      7.69 o 
   5  -4   1      714.93      749.82     12.83 o 
   6  -4   1     1065.61     1106.49     20.07 o 
   7  -4   1      109.93      116.97      5.15 o 
   8  -4   1       54.90       47.65      4.24 o 
   9  -4   1       69.99       63.21      7.28 o 
  -6  -3   1      151.64      184.79     11.65 o 
  -5  -3   1      175.95      175.15      6.35 o 
  -4  -3   1      222.93      218.78     12.04 o 
  -3  -3   1       70.66       69.09      2.80 o 
  -2  -3   1       87.35       83.27      2.77 o 
  -1  -3   1      866.63      873.90     12.00 o 
   0  -3   1     1028.23     1006.74     13.18 o 
   1  -3   1       18.86       31.82      1.77 o 
   2  -3   1        5.75        6.22      1.09 o 
   3  -3   1      240.93      203.47      3.68 o 
   4  -3   1      360.84      373.06      6.01 o 
   5  -3   1      514.47      493.32     10.07 o 
   6  -3   1       76.87       78.55      4.03 o 
   7  -3   1      292.13      276.32      8.06 o 
   8  -3   1      149.01      158.08      6.71 o 
  -7  -2   1       46.76       40.43      7.36 o 
  -6  -2   1        4.82        9.14      4.64 o 
  -5  -2   1       29.99       35.00      3.23 o 
  -4  -2   1      126.46      135.18      4.77 o 
  -3  -2   1     1022.91      976.14     13.51 o 
  -2  -2   1      431.24      450.47      6.91 o 
  -1  -2   1      186.51      233.89      3.94 o 
   0  -2   1     1665.41     1593.42     19.45 o 
   1  -2   1     2128.02     2156.01     31.25 o 
   2  -2   1      691.37      685.41     14.41 o 
   3  -2   1        0.56        2.47      0.68 o 
   4  -2   1       13.22       10.44      1.57 o 
   5  -2   1      659.72      632.90     12.30 o 
   6  -2   1     1008.58      976.50     18.08 o 
   7  -2   1      121.35      127.40      5.61 o 
   8  -2   1       37.49       52.77      4.68 o 
  -7  -1   1      112.46      120.50      9.19 o 
  -6  -1   1      977.08      939.36     19.33 o 
  -5  -1   1      508.62      494.80     10.72 o 
  -4  -1   1        4.05       10.63      1.70 o 
  -3  -1   1      514.41      563.31      8.20 o 
  -2  -1   1     2549.25     2448.27     29.62 o 
  -1  -1   1     7525.45     6787.38     80.48 o 
   0  -1   1     2906.89     2894.34     59.94 o 
   1  -1   1        2.08        2.53      0.43 o 
   2  -1   1       19.60        9.09      1.08 o 
   3  -1   1     3181.05     3006.91     44.80 o 
   4  -1   1      827.28      768.49     13.80 o 
   5  -1   1       68.87       71.97      3.70 o 
   6  -1   1        4.86        6.62      2.41 o 
   7  -1   1      153.38      160.39      6.51 o 
   8  -1   1      182.75      179.98     12.36 o 
  -8   0   1      122.95      114.19      9.69 o 
  -7   0   1      193.63      168.23     10.25 o 
  -6   0   1       42.84       45.31      6.72 o 
  -5   0   1      128.85      121.01     18.13 o 
  -4   0   1     1685.02     1685.93     50.13 o 
  -3   0   1     5752.88     5468.38     79.25 o 
  -2   0   1      563.46      554.62      9.02 o 
  -1   0   1        0.32        1.18      0.60 o 
   0   0   1     3354.31     3446.19     71.32 o 
   1   0   1      877.38      884.91     13.80 o 
   2   0   1       10.81       13.94      2.64 o 
   3   0   1       10.07       13.19      1.71 o 
   4   0   1      639.35      653.52     12.59 o 
   5   0   1      704.22      715.69     14.26 o 
   6   0   1      425.92      426.56     10.74 o 
   7   0   1       58.55       82.11      5.59 o 
  -8   1   1        4.89        6.00      4.80 o 
  -7   1   1      180.24      171.56      6.15 o 
  -6   1   1      122.18      128.40     10.96 o 
  -5   1   1       34.02       37.27      5.70 o 
  -4   1   1      611.91      624.13     11.18 o 
  -3   1   1       96.60      114.47      3.10 o 
  -2   1   1     4134.97     4123.88     59.48 o 
  -1   1   1     2378.99     2234.29     31.97 o 
   0   1   1     2220.72     2271.37     44.93 o 
   1   1   1      117.64      102.56      3.28 o 
   2   1   1       30.59       27.07      2.73 o 
   3   1   1      821.68      790.27     11.22 o 
   4   1   1      872.02      880.75     16.41 o 
   5   1   1      276.63      279.55      8.08 o 
   6   1   1       24.47       26.41      5.02 o 
   7   1   1       74.66       68.04      6.09 o 
  -9   2   1      112.72      109.31      9.35 o 
  -8   2   1      319.23      319.81      9.23 o 
  -7   2   1      143.02      140.86     12.20 o 
  -6   2   1        2.49        2.68      2.54 o 
  -5   2   1     1268.72     1246.75     20.63 o 
  -4   2   1      942.49      948.03     15.72 o 
  -3   2   1     1782.78     1756.99     26.66 o 
  -1   2   1      503.90      487.76      8.19 o 
   0   2   1       25.82       27.06      1.34 o 
   1   2   1      103.70       76.44      2.32 o 
   2   2   1      689.74      652.24      9.73 o 
   3   2   1      860.13      831.11     15.47 o 
   4   2   1       27.37       31.03      4.66 o 
   5   2   1      121.61      110.81      5.38 o 
   6   2   1       98.81      104.32      5.83 o 
  -9   3   1      107.07      112.15      9.08 o 
  -8   3   1        0.05       -1.10      2.34 o 
  -7   3   1      118.69      131.06      5.24 o 
  -6   3   1      909.61      890.57     16.21 o 
  -5   3   1     1859.06     1949.04     30.63 o 
  -4   3   1      509.32      552.63     10.19 o 
  -3   3   1      655.45      678.42     20.93 o 
  -2   3   1     4033.57     3931.51     56.46 o 
  -1   3   1     1373.90     1292.64     20.22 o 
   0   3   1      909.96      875.57     22.33 o 
   1   3   1       33.21       35.25      2.02 o 
   2   3   1      217.57      229.40      5.07 o 
   3   3   1      688.59      702.94     24.27 o 
   4   3   1      289.20      282.07     14.98 o 
   5   3   1        3.73        4.15      4.44 o 
  -9   4   1      114.49      117.56      6.08 o 
  -8   4   1      109.75      112.82      5.39 o 
  -7   4   1       16.29       16.49      2.70 o 
  -6   4   1        2.14        1.79      1.35 o 
  -5   4   1      209.57      213.89      6.60 o 
  -4   4   1      898.92      926.58     15.75 o 
  -3   4   1     3875.26     3917.27     46.90 o 
  -2   4   1      822.82      800.54     13.79 o 
  -1   4   1      242.75      223.66      4.66 o 
   0   4   1      500.40      474.90      8.03 o 
   1   4   1     1652.51     1619.20     21.79 o 
   2   4   1      659.83      646.02     10.76 o 
   3   4   1       71.93       76.98      6.41 o 
   4   4   1       28.89       31.66      6.74 o 
  -9   5   1       55.30       64.30      6.91 o 
  -8   5   1       61.84       41.53      5.20 o 
  -7   5   1       89.51       86.48      6.11 o 
  -6   5   1      108.71       99.67      4.45 o 
  -5   5   1      708.31      714.95     13.45 o 
  -4   5   1       37.79       38.16      2.83 o 
  -3   5   1       11.69       17.47      2.16 o 
  -2   5   1      174.32      191.53      5.62 o 
  -1   5   1      179.06      192.37      4.72 o 
   0   5   1      435.12      460.18      8.39 o 
   1   5   1       53.35       54.54      5.91 o 
   2   5   1       31.08       37.01      3.77 o 
   3   5   1       60.18       58.02      4.61 o 
  -9   6   1       10.87        5.14      3.99 o 
  -8   6   1      132.26      143.75      8.44 o 
  -6   6   1      100.55      105.02      5.69 o 
  -5   6   1       25.68       22.10      2.76 o 
  -4   6   1      650.46      667.81     14.81 o 
  -3   6   1      343.29      329.78     10.01 o 
  -2   6   1        2.18        2.82      2.01 o 
  -1   6   1       24.68       27.07      3.10 o 
   0   6   1       22.35       21.56      3.08 o 
   1   6   1      302.72      298.61      8.73 o 
   2   6   1      147.58      154.79      9.84 o 
  -7   7   1       49.87       63.37      5.93 o 
  -6   7   1      578.35      571.39     12.79 o 
  -5   7   1      427.24      392.63     10.03 o 
  -4   7   1       26.78       26.33      3.28 o 
  -3   7   1        0.93        1.50      2.34 o 
  -2   7   1      338.55      342.64     12.51 o 
  -1   7   1      323.72      313.88      9.08 o 
   0   7   1      116.05      113.50      5.83 o 
   1   7   1       42.09       43.15      4.56 o 
  -8   8   1      159.26      166.26      9.95 o 
  -7   8   1      175.79      187.24      7.31 o 
  -6   8   1       45.72       43.70      4.38 o 
  -5   8   1       88.04       75.95      5.27 o 
  -4   8   1      154.82      145.89      6.44 o 
  -3   8   1       21.29       28.28      6.62 o 
  -2   8   1      104.27      102.79      5.95 o 
  -1   8   1        3.32        5.18      3.30 o 
  -5   9   1       66.48       69.10      5.56 o 
   2  -9   2       21.18       18.38      9.04 o 
   3  -9   2      189.73      212.24      8.51 o 
   4  -9   2       59.21       67.77      5.30 o 
   5  -9   2        7.69        2.71      3.08 o 
   6  -9   2       14.03       12.57      3.55 o 
   0  -8   2        4.60        4.03      3.08 o 
   1  -8   2      220.56      205.96     10.62 o 
   2  -8   2      459.04      466.39     11.73 o 
   3  -8   2       12.84       17.82      3.31 o 
   4  -8   2       63.76       50.68      6.15 o 
   5  -8   2       28.31       15.02      3.18 o 
   6  -8   2      142.21      146.14      6.38 o 
   7  -8   2      217.84      238.97     11.60 o 
  -2  -7   2        1.01        2.89      4.70 o 
  -1  -7   2      447.03      455.22     11.32 o 
   0  -7   2      311.75      302.44      8.64 o 
   1  -7   2      120.82      111.04      5.11 o 
   2  -7   2      161.98      155.27      5.89 o 
   3  -7   2        6.70        6.03      2.31 o 
   4  -7   2      255.81      239.03      9.59 o 
   5  -7   2      544.74      542.02     12.08 o 
   6  -7   2      132.18      118.79      7.56 o 
   7  -7   2       26.24       29.92      5.08 o 
   8  -7   2      155.75      162.58      9.79 o 
  -2  -6   2       79.76       73.73     19.13 o 
  -1  -6   2       50.94       38.73      7.82 o 
   0  -6   2      264.38      285.67      7.85 o 
   1  -6   2      202.19      198.79     10.40 o 
   2  -6   2      435.91      439.48      9.83 o 
   3  -6   2     1021.14      986.48     17.72 o 
   4  -6   2      229.24      225.11      6.54 o 
   5  -6   2      295.26      313.81     11.29 o 
   6  -6   2      381.18      373.01     13.27 o 
   7  -6   2      239.72      224.51     10.50 o 
   8  -6   2      166.45      162.78      9.54 o 
  -4  -5   2      249.37      272.14     13.00 o 
  -3  -5   2       89.98       87.23      4.67 o 
  -2  -5   2      382.28      373.10      7.36 o 
  -1  -5   2      467.84      468.50      8.15 o 
   0  -5   2     1351.93     1317.79     18.27 o 
   1  -5   2     1252.17     1170.00     26.51 o 
   2  -5   2       52.51       51.07      2.97 o 
   3  -5   2     1052.54     1059.56     18.09 o 
   4  -5   2      149.90      148.05      6.24 o 
   5  -5   2      401.91      390.02      8.67 o 
   6  -5   2       13.16        8.41      3.22 o 
   7  -5   2       23.99       11.60      3.80 o 
   8  -5   2       13.88       21.98      5.14 o 
  -5  -4   2        2.91       -1.66      4.13 o 
  -4  -4   2       16.82       16.98      4.59 o 
  -3  -4   2      131.30      119.96      3.96 o 
  -2  -4   2      247.35      233.09      5.07 o 
  -1  -4   2     1868.73     1881.50     24.19 o 
   0  -4   2       30.40       33.58      3.93 o 
   1  -4   2     1391.95     1389.82     21.97 o 
   2  -4   2     2327.35     2320.40     34.90 o 
   3  -4   2      216.66      199.28      4.06 o 
   4  -4   2       10.80        8.03      1.19 o 
   5  -4   2        3.18       -0.31      2.41 o 
   6  -4   2      685.58      677.25     13.59 o 
   7  -4   2      273.68      262.65     10.99 o 
   8  -4   2        7.22        7.43      4.07 o 
  -6  -3   2      181.46      188.48     11.37 o 
  -5  -3   2        6.40       12.28      4.53 o 
  -4  -3   2       23.07       22.66      2.51 o 
  -3  -3   2      124.92      133.94      7.99 o 
  -2  -3   2       28.63       24.63      1.65 o 
  -1  -3   2     1646.91     1637.48     20.72 o 
   0  -3   2     5729.60     5451.12     64.58 o 
   1  -3   2       89.54       87.04      2.82 o 
   2  -3   2      438.73      468.00      8.56 o 
   3  -3   2       33.18       43.93      2.33 o 
   4  -3   2      975.92     1017.24     13.74 o 
   5  -3   2     2424.58     2456.41     38.46 o 
   6  -3   2      714.62      702.43     14.15 o 
   7  -3   2       10.51        7.89      2.74 o 
   8  -3   2       82.47       75.94      5.28 o 
  -7  -2   2      200.52      202.37     12.39 o 
  -6  -2   2       79.56       72.79      7.82 o 
  -5  -2   2        7.25        9.22      2.22 o 
  -4  -2   2       16.97       15.59      1.60 o 
  -3  -2   2     2852.27     2873.20     35.38 o 
  -2  -2   2     6491.12     6272.22     74.25 o 
  -1  -2   2        5.69        8.91      0.94 o 
   0  -2   2     4508.99     4476.87     64.28 o 
   1  -2   2       18.94       14.74      1.75 o 
   2  -2   2      543.19      509.34     11.23 o 
   3  -2   2     3146.49     3147.36     38.66 o 
   4  -2   2      145.57      133.73      4.37 o 
   5  -2   2       27.35       28.44      5.13 o 
   6  -2   2      174.44      164.53      5.95 o 
   7  -2   2      140.00      131.94     12.84 o 
   8  -2   2      157.40      143.67      7.01 o 
  -7  -1   2       11.62        9.30      4.95 o 
  -6  -1   2       39.91       42.80      6.16 o 
  -5  -1   2      558.78      569.54     11.49 o 
  -4  -1   2     1094.29     1113.65     14.98 o 
  -3  -1   2      458.34      446.66      6.74 o 
  -2  -1   2     1577.07     1674.29     22.98 o 
  -1  -1   2     3322.47     3311.73     49.73 o 
   0  -1   2      915.36      927.87     11.44 o 
   1  -1   2      403.84      497.50      8.10 o 
   2  -1   2      265.12      252.62      5.43 o 
   3  -1   2     1816.09     1775.40     27.89 o 
   4  -1   2     3500.45     3377.64     58.96 o 
   5  -1   2      536.50      512.49     11.14 o 
   6  -1   2        1.11        0.98      2.30 o 
   7  -1   2       15.77       12.83      3.42 o 
  -8   0   2       49.56       51.39      7.48 o 
  -7   0   2       86.87       90.99      8.42 o 
  -6   0   2      504.07      498.48     10.81 o 
  -5   0   2      114.32      118.40      4.17 o 
  -4   0   2      912.36      916.81     15.35 o 
  -3   0   2     2551.70     2470.68     40.16 o 
  -2   0   2      500.49      564.21     14.39 o 
  -1   0   2     1370.61     1533.71     34.30 o 
   0   0   2     1688.48     1839.02     26.76 o 
   1   0   2     4235.18     4379.96     63.79 o 
   2   0   2     1477.83     1438.50     22.89 o 
   3   0   2     1536.86     1502.98     19.36 o 
   4   0   2      492.26      487.27     10.70 o 
   5   0   2        3.86        4.96      2.38 o 
   6   0   2      332.11      325.57      9.40 o 
   7   0   2       88.38       75.53      5.65 o 
  -8   1   2       98.06       81.78      8.51 o 
  -7   1   2       12.87       13.59      4.29 o 
  -6   1   2      188.32      176.30      5.51 o 
  -5   1   2      958.68      925.78     15.99 o 
  -4   1   2     1493.70     1438.30     22.55 o 
  -3   1   2     2511.58     2598.27     58.00 o 
  -2   1   2        8.31        8.95      0.89 o 
  -1   1   2      489.65      531.51      8.69 o 
   0   1   2     1050.02     1042.29     16.22 o 
   1   1   2     2462.69     2443.47     36.92 o 
   2   1   2       66.70       58.43      4.37 o 
   3   1   2      393.69      409.21     14.50 o 
   4   1   2      242.17      232.73      7.13 o 
   5   1   2      127.51      130.32      5.78 o 
   6   1   2      197.55      201.74      7.69 o 
  -9   2   2        7.27        1.75      4.69 o 
  -8   2   2      467.16      475.95     18.20 o 
  -7   2   2      416.19      431.74     13.65 o 
  -6   2   2      176.25      190.26      5.69 o 
  -5   2   2        8.92       16.41      1.84 o 
  -4   2   2       41.82       49.76      2.38 o 
  -3   2   2     1205.56     1241.08     19.52 o 
  -2   2   2     3861.30     3781.62     54.20 o 
  -1   2   2        9.81       23.38      1.69 o 
   0   2   2       15.78       19.13      1.76 o 
   1   2   2      330.20      345.95      7.61 o 
   2   2   2     1607.03     1587.91     24.79 o 
   3   2   2     1399.86     1426.61     26.64 o 
   4   2   2        3.14        3.72      2.53 o 
   5   2   2       26.95       24.80      4.95 o 
   6   2   2        8.87        8.55      3.42 o 
  -9   3   2      206.20      184.47     11.46 o 
  -8   3   2       91.63      105.16      8.33 o 
  -7   3   2      101.48      105.78      4.72 o 
  -6   3   2      477.77      471.67     10.03 o 
  -5   3   2     1499.02     1590.92     30.76 o 
  -4   3   2     2324.91     2442.61     37.18 o 
  -3   3   2      600.11      553.42     21.07 o 
  -2   3   2     1508.87     1577.36     47.03 o 
  -1   3   2      981.58      992.39     22.61 o 
   0   3   2     1034.76      934.04     13.43 o 
   1   3   2      503.15      476.50      8.09 o 
   2   3   2        4.27        4.14      1.59 o 
   3   3   2       20.66       22.63      3.20 o 
   4   3   2      192.57      197.31      7.25 o 
   5   3   2       61.70       73.21      5.53 o 
  -9   4   2       41.76       40.57      6.63 o 
  -8   4   2        1.15       -2.40      2.14 o 
  -7   4   2       96.91      101.24      4.67 o 
  -6   4   2     1836.24     1827.35     43.95 o 
  -5   4   2      436.23      413.95      8.87 o 
  -4   4   2      375.61      383.87      7.91 o 
  -3   4   2      208.93      221.03      5.45 o 
  -2   4   2      621.12      638.19     11.70 o 
  -1   4   2      502.35      471.97      9.72 o 
   0   4   2       34.66       37.21      2.44 o 
   1   4   2      499.42      486.52      8.77 o 
   2   4   2      149.54      151.11      5.95 o 
   3   4   2       42.57       41.46      4.08 o 
   4   4   2       25.06       25.03      3.89 o 
  -8   5   2        3.66       15.79      4.07 o 
  -6   5   2        5.50        5.19      1.65 o 
  -5   5   2     1098.90     1050.47     18.40 o 
  -4   5   2      267.53      276.81      5.62 o 
  -3   5   2        6.38        2.02      1.39 o 
  -2   5   2       94.42       96.39      3.46 o 
  -1   5   2       42.39       39.75      2.69 o 
   0   5   2      640.52      636.97     10.87 o 
   1   5   2      497.22      497.41     13.48 o 
   2   5   2       28.23       23.84      5.38 o 
   3   5   2        0.16        2.32      2.95 o 
  -9   6   2       12.99       28.93      5.42 o 
  -8   6   2      313.85      307.52     12.46 o 
  -7   6   2      864.34      823.21     16.40 o 
  -6   6   2      140.10      139.49     10.24 o 
  -5   6   2       12.76       23.61      5.48 o 
  -4   6   2       54.54       53.65      3.74 o 
  -3   6   2      500.44      478.94     10.94 o 
  -2   6   2      468.79      444.48     23.84 o 
  -1   6   2       68.93       77.46      4.70 o 
   0   6   2      107.43      112.66      4.53 o 
   1   6   2        2.60        0.99      2.27 o 
  -8   7   2      203.68      212.48     10.61 o 
  -7   7   2        8.20       10.22      3.65 o 
  -6   7   2      199.32      197.39      6.98 o 
  -5   7   2      308.10      311.96      9.74 o 
  -4   7   2      144.57      136.66      5.78 o 
  -3   7   2      113.28      110.56      5.38 o 
  -2   7   2        8.59       15.70      4.29 o 
  -1   7   2      225.07      232.25     10.00 o 
   0   7   2      122.45      129.55      6.38 o 
  -7   8   2       43.16       50.82      4.65 o 
  -6   8   2       83.23       85.18      5.60 o 
  -5   8   2        6.36        9.96      3.12 o 
  -4   8   2       53.88       47.11      9.70 o 
  -3   8   2       24.00       27.58      4.09 o 
  -2   8   2      193.29      182.52      8.02 o 
   2  -9   3       31.32       33.12      5.36 o 
   3  -9   3        0.02       -0.69      2.79 o 
   4  -9   3        7.28        8.23      3.25 o 
   5  -9   3      185.47      198.41      8.59 o 
   6  -9   3       84.89       93.01      5.98 o 
  -1  -8   3      134.06      132.19     10.09 o 
   0  -8   3      129.04      133.03      6.20 o 
   1  -8   3        6.74        9.73      3.10 o 
   2  -8   3      204.26      208.29      8.44 o 
   3  -8   3       71.19       76.17      5.73 o 
   4  -8   3      150.07      153.95      6.36 o 
   5  -8   3      275.68      270.24      8.96 o 
   6  -8   3       51.70       58.04      6.71 o 
   7  -8   3      428.38      415.61     15.84 o 
  -2  -7   3       41.31       55.27      7.40 o 
  -1  -7   3       60.95       66.20      7.92 o 
   0  -7   3      257.02      247.09      7.67 o 
   1  -7   3      179.15      181.43      6.42 o 
   2  -7   3      446.50      435.89     10.99 o 
   3  -7   3        1.88        0.82      2.08 o 
   4  -7   3      197.44      217.76      7.04 o 
   5  -7   3      307.92      337.22     12.78 o 
   6  -7   3      437.66      423.26     15.06 o 
   7  -7   3      175.55      214.35     10.71 o 
   8  -7   3        6.38        5.81      4.34 o 
  -3  -6   3       73.04       64.72      7.26 o 
  -2  -6   3      288.40      331.19     14.03 o 
  -1  -6   3      692.54      696.07     19.28 o 
   0  -6   3       62.21       59.77      3.65 o 
   1  -6   3        5.75        8.86      2.14 o 
   2  -6   3       23.77       30.04      2.93 o 
   3  -6   3      413.22      412.36      9.47 o 
   4  -6   3      455.12      457.14     10.19 o 
   5  -6   3        5.44        5.58      2.14 o 
   6  -6   3      277.00      272.97     11.24 o 
   7  -6   3       18.51       23.44      4.79 o 
   8  -6   3       37.17       27.60      5.62 o 
  -4  -5   3      198.62      229.19     11.62 o 
  -3  -5   3      317.32      336.89      9.49 o 
  -2  -5   3      139.34      154.93      4.36 o 
  -1  -5   3        2.59        3.73      1.37 o 
   0  -5   3      640.68      627.80     12.04 o 
   1  -5   3      212.09      212.76      5.83 o 
   2  -5   3      111.89      118.41      5.40 o 
   3  -5   3        0.30        2.86      1.59 o 
   4  -5   3       33.17       27.83      2.61 o 
   5  -5   3      742.63      697.61     19.28 o 
   6  -5   3      302.06      284.70     11.35 o 
   7  -5   3        6.08        4.51      3.69 o 
   8  -5   3        6.30        3.70      4.11 o 
  -5  -4   3      111.43      116.05      8.82 o 
  -4  -4   3       29.09       35.11      5.47 o 
  -3  -4   3      159.80      164.13      5.91 o 
  -2  -4   3      714.34      692.29     10.58 o 
  -1  -4   3     2993.30     2960.90     36.56 o 
   0  -4   3     1239.71     1232.36     16.24 o 
   1  -4   3        2.25        0.65      1.10 o 
   2  -4   3      165.07      151.32      4.46 o 
   3  -4   3     2059.32     2058.72     25.87 o 
   4  -4   3      875.68      884.98     12.52 o 
   5  -4   3      325.65      343.67      8.16 o 
   6  -4   3        2.28        4.70      3.13 o 
   7  -4   3      101.27      104.81      7.32 o 
   8  -4   3      190.68      208.54     10.80 o 
  -6  -3   3       19.47       27.83      6.15 o 
  -5  -3   3       66.65       78.16      7.50 o 
  -4  -3   3      712.29      754.94     15.13 o 
  -3  -3   3     1804.37     1848.64     23.89 o 
  -2  -3   3       84.77       99.78      3.52 o 
  -1  -3   3      116.29      139.20      3.07 o 
   0  -3   3      232.73      229.32     10.46 o 
   1  -3   3     1524.56     1554.83     19.32 o 
   2  -3   3     2993.61     3035.71     46.63 o 
   3  -3   3      278.59      314.55      5.63 o 
   4  -3   3      287.61      301.51      5.43 o 
   5  -3   3      595.59      618.82     12.52 o 
   6  -3   3      480.44      472.15     10.96 o 
   7  -3   3       31.42       29.44      4.17 o 
   8  -3   3        3.89        3.05      3.03 o 
  -7  -2   3      120.33      141.10     10.26 o 
  -6  -2   3      261.88      271.35     12.94 o 
  -5  -2   3       56.93       60.85      6.41 o 
  -4  -2   3       42.92       47.86      3.92 o 
  -3  -2   3     1123.06     1115.67     14.87 o 
  -2  -2   3     3548.36     3507.66     42.20 o 
  -1  -2   3       63.73       60.65      1.67 o 
   0  -2   3      130.41      133.63      3.23 o 
   1  -2   3        0.18        0.92      0.69 o 
   2  -2   3      168.17      162.31      3.33 o 
   3  -2   3     2046.48     2007.56     25.16 o 
   4  -2   3      589.26      585.11     11.65 o 
   5  -2   3      136.95      137.46      5.26 o 
   6  -2   3       27.52       37.25      3.67 o 
   7  -2   3      112.33      118.44      6.03 o 
  -8  -1   3       36.54       40.03      7.45 o 
  -7  -1   3       68.62       55.43      7.35 o 
  -6  -1   3       30.24       27.72      5.29 o 
  -5  -1   3      587.54      605.33     18.96 o 
  -4  -1   3     1401.04     1451.79     18.87 o 
  -3  -1   3     1263.22     1268.93     16.71 o 
  -2  -1   3      397.46      397.04      7.88 o 
  -1  -1   3        7.72       12.43      3.03 o 
   0  -1   3     5245.22     5328.60     62.17 o 
   1  -1   3     2397.40     2481.66     36.40 o 
   2  -1   3     1121.89     1101.49     18.13 o 
   3  -1   3      259.70      251.12      6.43 o 
   4  -1   3      296.07      292.33      7.59 o 
   5  -1   3       27.54       28.89      3.35 o 
   6  -1   3       16.53       22.77      3.56 o 
   7  -1   3       53.84       47.71      4.79 o 
  -8   0   3        5.01        4.44      4.94 o 
  -7   0   3       46.39       50.23      6.71 o 
  -6   0   3      372.55      363.00     14.08 o 
  -5   0   3      716.94      710.36     12.83 o 
  -4   0   3      828.55      825.32     16.75 o 
  -3   0   3        2.27        2.22      0.99 o 
  -2   0   3      282.03      274.89      8.63 o 
  -1   0   3     1004.93     1001.85     15.25 o 
   0   0   3     6966.22     6735.77     95.32 o 
   1   0   3      464.90      486.38     14.38 o 
   2   0   3      589.22      590.64     11.34 o 
   3   0   3     1984.04     1975.57     31.83 o 
   4   0   3      465.18      482.69     11.02 o 
   5   0   3       20.49       27.61      3.54 o 
   6   0   3        0.15       -1.87      2.68 o 
  -8   1   3      174.73      188.59     11.27 o 
  -7   1   3      117.86      127.75      8.73 o 
  -6   1   3        1.38        3.51      3.10 o 
  -5   1   3      254.87      242.17      5.83 o 
  -4   1   3      432.67      425.67      8.04 o 
  -3   1   3     2648.75     2630.95     39.03 o 
  -2   1   3       11.44       21.21      1.65 o 
  -1   1   3     1047.85     1077.62     16.78 o 
   0   1   3      741.09      756.49     12.81 o 
   1   1   3     2643.61     2725.89     42.10 o 
   2   1   3     1616.04     1608.40     26.49 o 
   3   1   3      357.13      347.11      8.85 o 
   4   1   3        0.37        0.76      2.39 o 
   5   1   3      135.10      126.47     12.51 o 
   6   1   3      330.49      342.90     10.54 o 
  -9   2   3       11.57       12.90      5.45 o 
  -8   2   3       46.76       39.92      6.45 o 
  -7   2   3      120.62      110.41      7.79 o 
  -6   2   3      909.05      905.46     16.22 o 
  -5   2   3     1375.37     1431.03     23.16 o 
  -4   2   3       21.50       18.31      1.67 o 
  -3   2   3      761.63      839.57     18.61 o 
  -2   2   3     1756.47     1841.40     27.76 o 
  -1   2   3     1465.96     1498.97     23.29 o 
   0   2   3      945.15      957.52     22.07 o 
   1   2   3      231.80      245.56     11.71 o 
   2   2   3      227.67      245.43      5.36 o 
   3   2   3      103.64      106.62      6.96 o 
   4   2   3      127.70      123.92      5.87 o 
   5   2   3       50.49       55.16      5.07 o 
  -9   3   3       59.28       66.09      8.15 o 
  -8   3   3      187.69      198.58     10.91 o 
  -7   3   3      437.12      449.47     10.25 o 
  -6   3   3      232.69      248.27      6.62 o 
  -5   3   3      395.28      402.57      8.60 o 
  -4   3   3      491.81      516.09     13.38 o 
  -3   3   3      154.38      152.14      4.27 o 
  -2   3   3       19.09       21.89      2.11 o 
  -1   3   3        4.00        6.06      1.99 o 
   0   3   3      329.63      341.30      9.46 o 
   1   3   3     1246.41     1228.52     17.40 o 
   2   3   3      212.36      214.04      7.05 o 
   3   3   3        3.92        2.52      2.57 o 
   4   3   3       98.55       93.72     14.77 o 
  -9   4   3       72.74       57.84      7.39 o 
  -8   4   3       64.04       70.80      7.32 o 
  -7   4   3       41.55       43.13      5.50 o 
  -6   4   3      831.09      854.88     15.89 o 
  -5   4   3      489.69      488.33     13.87 o 
  -4   4   3        0.73        1.65      3.03 o 
  -3   4   3       29.49       26.31      2.39 o 
  -2   4   3      557.66      560.01     11.11 o 
  -1   4   3      811.99      806.57     16.17 o 
   0   4   3      592.38      565.82      9.77 o 
   1   4   3       76.45       66.07      6.21 o 
   2   4   3       56.47       47.87      4.25 o 
   3   4   3      157.08      165.05      7.08 o 
  -8   5   3      560.62      632.81     18.76 o 
  -7   5   3      151.06      155.97      7.94 o 
  -6   5   3       20.68       13.26      3.66 o 
  -5   5   3       27.63       29.53      2.91 o 
  -4   5   3      252.95      247.78      6.64 o 
  -3   5   3      493.92      485.38     10.39 o 
  -2   5   3      678.69      678.32     13.57 o 
  -1   5   3       17.55       22.54      2.47 o 
   0   5   3      163.24      166.30      5.17 o 
   1   5   3      259.80      280.05     10.82 o 
   2   5   3       13.40       21.70      5.35 o 
  -7   6   3      389.66      370.18     19.76 o 
  -6   6   3      176.24      163.22      5.97 o 
  -5   6   3       44.64       44.69      7.39 o 
  -4   6   3       22.80       22.45      3.04 o 
  -3   6   3        0.61        3.98      5.53 o 
  -2   6   3      275.83      280.51      8.21 o 
  -1   6   3      256.69      243.71      6.44 o 
   0   6   3       42.77       38.43      3.98 o 
   1   6   3        1.80        1.60      4.36 o 
  -8   7   3       74.88       81.59      7.40 o 
  -7   7   3      132.74      138.79      6.24 o 
  -6   7   3       16.45       21.13      3.45 o 
  -5   7   3      103.56       94.76      5.16 o 
  -4   7   3      235.64      237.30      7.89 o 
  -3   7   3      240.54      234.46     16.99 o 
  -2   7   3      112.41      134.83      9.04 o 
  -1   7   3       27.62       27.78      4.66 o 
  -7   8   3        4.13        2.60      3.10 o 
  -6   8   3       48.23       60.37      8.48 o 
  -5   8   3      233.25      231.91     19.45 o 
  -4   8   3       83.48       79.22      9.55 o 
  -3   8   3        0.23        2.20      3.06 o 
   2  -9   4      231.52      234.75      8.46 o 
   3  -9   4       85.60       94.08      9.19 o 
   4  -9   4        3.71        5.91      3.30 o 
   5  -9   4       69.17       86.67     11.05 o 
   6  -9   4      102.13      100.12      7.83 o 
  -1  -8   4       88.48       94.30      9.52 o 
   0  -8   4      129.24      132.84     10.16 o 
   1  -8   4      312.52      322.48     12.92 o 
   2  -8   4        3.72        3.02      2.58 o 
   3  -8   4      458.08      444.50     11.26 o 
   4  -8   4      471.36      465.59     11.61 o 
   5  -8   4      370.75      385.62     15.19 o 
   6  -8   4       31.14       26.53      5.08 o 
   7  -8   4       22.68       20.85      5.04 o 
  -2  -7   4      148.82      149.88     10.24 o 
  -1  -7   4      122.89      108.14      8.65 o 
   0  -7   4      151.36      144.94      5.83 o 
   1  -7   4       62.40       57.18      4.04 o 
   2  -7   4      101.82       98.62      4.79 o 
   3  -7   4      280.50      289.01      8.21 o 
   4  -7   4       56.01       81.28      7.27 o 
   5  -7   4       85.02       72.16     10.81 o 
   6  -7   4      165.48      167.01      9.15 o 
   7  -7   4       95.53       97.26      7.80 o 
  -3  -6   4       22.75       26.11      5.54 o 
  -2  -6   4        0.59        1.61      3.81 o 
  -1  -6   4      429.84      481.94     17.19 o 
   0  -6   4      505.07      527.37     11.30 o 
   1  -6   4       55.04       55.53      3.46 o 
   2  -6   4       59.83       56.71      3.55 o 
   3  -6   4       94.84       94.34      4.34 o 
   4  -6   4      412.13      393.07      9.41 o 
   5  -6   4      325.48      333.20     12.33 o 
   6  -6   4       12.78       14.78      4.12 o 
   7  -6   4       32.70       18.78      4.76 o 
   8  -6   4        4.59        6.37      4.65 o 
  -5  -5   4       35.97       31.93      6.53 o 
  -4  -5   4       28.32       29.75      5.53 o 
  -3  -5   4      842.42      861.87     17.58 o 
  -2  -5   4      427.62      430.71     10.32 o 
  -1  -5   4       84.92       81.94      3.67 o 
   0  -5   4        0.65        2.13      1.50 o 
   1  -5   4      189.96      189.49      5.51 o 
   2  -5   4     2631.19     2652.60     40.53 o 
   3  -5   4     1040.52     1044.10     18.17 o 
   4  -5   4       18.75       26.20      2.67 o 
   5  -5   4       16.12       22.29      3.95 o 
   6  -5   4      268.06      286.95     11.76 o 
   7  -5   4      178.95      150.36      9.07 o 
   8  -5   4       53.47       58.36      7.24 o 
  -6  -4   4       39.36       36.99      7.00 o 
  -5  -4   4      268.20      274.47     13.20 o 
  -4  -4   4     1055.10     1054.62     30.85 o 
  -3  -4   4      100.07       96.68      4.56 o 
  -2  -4   4      278.15      254.55     11.98 o 
  -1  -4   4      108.89       95.76      2.82 o 
   0  -4   4      364.96      339.02      5.81 o 
   1  -4   4      795.75      773.47     16.05 o 
   2  -4   4      318.62      309.86      5.52 o 
   3  -4   4     1074.07     1088.01     14.92 o 
   4  -4   4     1018.17     1015.86     17.42 o 
   6  -4   4      164.54      142.13      8.11 o 
   7  -4   4       60.15       55.19      6.29 o 
  -6  -3   4       80.47       94.49      9.25 o 
  -5  -3   4        7.13        7.04      4.28 o 
  -4  -3   4       54.84       60.55      4.24 o 
  -3  -3   4      661.44      639.96     12.99 o 
  -2  -3   4      150.61      135.66      3.52 o 
  -1  -3   4      277.74      289.67      4.99 o 
   0  -3   4      187.69      177.94      7.26 o 
   1  -3   4     1379.34     1451.59     30.28 o 
   2  -3   4     1185.74     1145.47     23.43 o 
   3  -3   4      827.08      817.76     11.71 o 
   4  -3   4        6.14        7.87      1.99 o 
   5  -3   4       65.09       59.22      6.96 o 
   6  -3   4      201.24      184.18      6.64 o 
   7  -3   4      149.90      152.10      6.61 o 
  -7  -2   4        0.15       -0.13      4.53 o 
  -6  -2   4      615.66      630.18     21.50 o 
  -5  -2   4      769.67      805.22     24.10 o 
  -4  -2   4       89.13       91.34      4.20 o 
  -3  -2   4      213.52      224.62      8.83 o 
  -2  -2   4        1.96        4.36      1.39 o 
  -1  -2   4      272.84      252.24      5.76 o 
   0  -2   4     1324.89     1307.18     16.55 o 
   1  -2   4      588.80      618.88      8.84 o 
   2  -2   4      515.43      595.10      8.88 o 
   3  -2   4      449.26      423.79      9.15 o 
   4  -2   4      406.06      415.88      9.58 o 
   5  -2   4        8.62        4.58      2.52 o 
   6  -2   4        9.23       12.56      3.02 o 
   7  -2   4        6.90       12.63      3.98 o 
  -8  -1   4      101.15      107.91      9.58 o 
  -7  -1   4      161.46      159.20     10.29 o 
  -6  -1   4      839.79      829.53     25.35 o 
  -5  -1   4      184.92      188.24      9.36 o 
  -4  -1   4      305.57      307.08     11.33 o 
  -3  -1   4     1586.74     1568.61     25.94 o 
  -2  -1   4      687.21      652.94     12.09 o 
  -1  -1   4     1553.98     1544.46     27.72 o 
   0  -1   4      145.47      169.12      4.09 o 
   1  -1   4     1432.90     1493.93     23.30 o 
   2  -1   4      713.73      712.22     13.14 o 
   3  -1   4      483.11      473.24     15.36 o 
   4  -1   4        4.07        8.36      3.80 o 
   5  -1   4       12.19        9.51      4.13 o 
   6  -1   4      149.93      160.90      6.82 o 
  -8   0   4        4.77        5.40      4.72 o 
  -7   0   4        4.02        2.91      3.96 o 
  -6   0   4       21.83       15.39      4.23 o 
  -5   0   4      752.59      761.14     22.14 o 
  -4   0   4     1923.90     1959.76     46.60 o 
  -3   0   4      359.22      377.73     11.95 o 
  -2   0   4      332.75      386.11      6.93 o 
  -1   0   4      480.82      486.38      8.54 o 
   0   0   4    11097.28    11296.41    172.32 o 
   1   0   4     2689.92     2858.17     58.51 o 
   2   0   4      317.97      331.79      8.03 o 
   3   0   4       54.03       63.31      4.04 o 
   4   0   4       56.64       61.08      6.71 o 
   5   0   4      456.99      459.64     11.83 o 
   6   0   4      211.16      206.32      8.08 o 
  -8   1   4      180.75      193.51     11.80 o 
  -7   1   4      390.54      424.59     16.54 o 
  -6   1   4      333.07      337.63     13.35 o 
  -5   1   4      190.43      198.80      9.06 o 
  -4   1   4      276.67      261.90      9.88 o 
  -3   1   4      431.78      396.29      7.52 o 
  -2   1   4     1868.12     1902.54     28.52 o 
  -1   1   4      723.35      746.58     12.71 o 
   0   1   4      208.21      196.15      5.25 o 
   1   1   4      276.45      281.36      7.20 o 
   2   1   4      258.98      257.45      7.33 o 
   3   1   4      231.80      240.67     10.16 o 
   4   1   4       36.62       33.46      3.99 o 
   5   1   4        2.29        1.89      3.11 o 
  -9   2   4       92.34       91.27      9.93 o 
  -8   2   4      228.76      245.21     12.89 o 
  -7   2   4        6.19        9.27      4.06 o 
  -6   2   4      418.32      420.62     14.98 o 
  -5   2   4      891.11      911.59     15.84 o 
  -4   2   4       34.73       31.57      3.04 o 
  -3   2   4      126.16      128.84      3.83 o 
  -2   2   4      779.72      772.25     13.35 o 
  -1   2   4     1568.50     1618.49     37.72 o 
   0   2   4       80.39       65.64      4.39 o 
   1   2   4       36.16       32.19      3.06 o 
   2   2   4      236.02      236.71     10.40 o 
   3   2   4        5.41       18.13      8.25 o 
   4   2   4      364.90      355.93     26.93 o 
  -9   3   4       13.71       19.44      5.82 o 
  -8   3   4       58.77       67.28      7.42 o 
  -7   3   4      447.54      430.72     15.89 o 
  -6   3   4      314.88      324.51     12.48 o 
  -5   3   4       17.55       18.24      2.99 o 
  -4   3   4       42.74       37.06      4.68 o 
  -3   3   4     1132.25     1138.09     18.89 o 
  -2   3   4     2859.14     2927.05     44.08 o 
  -1   3   4      595.39      590.93     11.73 o 
   0   3   4       26.45       33.19      5.71 o 
   1   3   4      204.83      204.76      6.83 o 
   2   3   4      225.33      234.04      7.86 o 
   3   3   4      237.92      240.12     12.37 o 
   4   3   4       27.31       29.63      4.42 o 
  -9   4   4      202.99      202.92     11.76 o 
  -8   4   4       95.31       99.07      7.81 o 
  -7   4   4       10.53       11.92      4.19 o 
  -6   4   4       71.08       68.57      3.78 o 
  -5   4   4      790.74      780.35     26.10 o 
  -4   4   4      215.13      209.88      5.91 o 
  -3   4   4      248.94      260.75      7.06 o 
  -2   4   4      222.03      214.05      7.50 o 
  -1   4   4      168.64      164.63      5.95 o 
   0   4   4     1049.74     1052.79     18.28 o 
   1   4   4      376.19      376.80      8.05 o 
   2   4   4       11.45        7.33      3.21 o 
   3   4   4       12.66       16.58      3.87 o 
  -8   5   4      197.79      192.04     10.60 o 
  -7   5   4      107.25      117.64      6.97 o 
  -6   5   4       41.80       33.85      3.40 o 
  -5   5   4       10.61       17.06      2.75 o 
  -4   5   4      263.22      267.96      7.31 o 
  -3   5   4      299.78      326.03     12.81 o 
  -2   5   4      310.76      304.02     11.47 o 
  -1   5   4       90.22       92.67      6.72 o 
   0   5   4        0.07        0.71      2.08 o 
   1   5   4      125.70      120.66      6.18 o 
  -7   6   4       64.20       55.50      5.79 o 
  -6   6   4       83.19       78.03      6.62 o 
  -5   6   4       17.00       17.41      3.93 o 
  -4   6   4      390.21      360.92     13.16 o 
  -3   6   4      332.80      311.37     14.60 o 
  -2   6   4      128.48      122.81      5.22 o 
  -1   6   4      270.29      271.67      7.25 o 
   0   6   4        5.43        8.04      2.75 o 
  -7   7   4      114.59      130.34      6.25 o 
  -6   7   4       84.73       95.44      5.55 o 
  -5   7   4       61.08       63.67      5.78 o 
  -4   7   4        0.30        1.63      2.62 o 
  -3   7   4       84.75       91.36      7.28 o 
  -2   7   4      165.44      150.68      6.79 o 
   2  -9   5      126.79      137.73      6.73 o 
   3  -9   5      150.05      163.91      7.10 o 
   4  -9   5      169.86      175.84      7.48 o 
   5  -9   5       14.75       19.58      7.20 o 
  -1  -8   5        9.63       11.40      5.56 o 
   1  -8   5      239.73      239.65     12.65 o 
   2  -8   5      191.02      199.21      7.31 o 
   3  -8   5       37.58       32.72      3.78 o 
   4  -8   5       48.27       50.65      6.69 o 
   5  -8   5       63.30       47.15      4.82 o 
   6  -8   5       87.06       63.44      6.82 o 
  -2  -7   5       76.37       67.42      7.82 o 
  -1  -7   5      163.66      163.03     10.40 o 
   0  -7   5        6.23        8.41      4.37 o 
   1  -7   5       22.42       20.57      3.71 o 
   2  -7   5       55.95       49.40      3.96 o 
   3  -7   5      735.67      706.70     21.74 o 
   4  -7   5      204.84      196.06      6.84 o 
   5  -7   5       31.36       20.80      4.42 o 
   6  -7   5       14.68       17.32      4.64 o 
   7  -7   5       43.29       41.75      6.33 o 
  -3  -6   5      210.44      200.99     11.17 o 
  -2  -6   5        0.46        5.85      4.11 o 
  -1  -6   5       81.92       76.47      7.30 o 
   0  -6   5      423.18      442.29     17.87 o 
   1  -6   5      347.58      359.72     12.06 o 
   2  -6   5      644.42      624.29     12.79 o 
   3  -6   5      171.50      195.54      6.39 o 
   4  -6   5       14.14       19.29      2.76 o 
   5  -6   5      230.99      239.52     10.48 o 
   6  -6   5      116.12      121.18      8.09 o 
   7  -6   5       49.38       60.59      7.23 o 
  -5  -5   5      115.62      115.28      9.43 o 
  -4  -5   5       43.12       48.60      4.62 o 
  -3  -5   5      116.57      105.59      5.35 o 
  -2  -5   5      310.33      291.74     12.29 o 
  -1  -5   5      784.17      780.27     22.68 o 
   0  -5   5      408.21      413.93      9.01 o 
   1  -5   5       99.43       94.96      6.54 o 
   2  -5   5     1040.01     1083.61     18.83 o 
   3  -5   5     1152.83     1153.88     19.97 o 
   4  -5   5      295.97      298.31      7.72 o 
   5  -5   5       42.56       39.45      5.05 o 
   6  -5   5      127.74      132.27      8.26 o 
   7  -5   5      116.44      100.49      7.98 o 
  -6  -4   5        0.05       -0.93      4.71 o 
  -5  -4   5      122.68      128.73      8.99 o 
  -4  -4   5      162.99      175.77      6.75 o 
  -3  -4   5       11.79       16.93      2.84 o 
  -2  -4   5        0.88        0.78      1.73 o 
  -1  -4   5       78.26       73.57      2.55 o 
   0  -4   5     1568.44     1456.99     35.28 o 
   1  -4   5     2638.59     2599.86     32.11 o 
   2  -4   5     1123.14     1102.02     18.63 o 
   3  -4   5        0.20        2.17      1.64 o 
   4  -4   5      224.36      230.37      9.46 o 
   5  -4   5      211.36      196.10      9.24 o 
   6  -4   5      362.95      349.43     13.45 o 
   7  -4   5       79.34       79.90      7.69 o 
  -6  -3   5      223.37      208.36     11.81 o 
  -5  -3   5      110.24      118.03      5.50 o 
  -4  -3   5       90.73       84.13      4.48 o 
  -3  -3   5      223.15      245.82      7.04 o 
  -2  -3   5      412.39      410.02      9.24 o 
  -1  -3   5      160.64      162.74     12.44 o 
   0  -3   5      718.97      762.57     19.32 o 
   1  -3   5       26.53       22.42      1.97 o 
   2  -3   5      157.78      158.86      4.70 o 
   3  -3   5      301.38      301.92      5.85 o 
   4  -3   5       42.64       35.06      3.16 o 
   5  -3   5      209.53      211.99      7.02 o 
   6  -3   5       22.25       21.72      3.51 o 
   7  -3   5      108.59       94.02      5.89 o 
  -7  -2   5       98.57       85.83      9.18 o 
  -6  -2   5       14.84       16.29      5.07 o 
  -5  -2   5       21.21       28.33      5.26 o 
  -4  -2   5       96.49       88.13      4.18 o 
  -3  -2   5     1592.31     1511.52     25.77 o 
  -2  -2   5      247.01      219.58      5.98 o 
  -1  -2   5      606.99      643.46     11.73 o 
   0  -2   5     1715.36     1673.69     21.15 o 
   1  -2   5      761.52      771.85     11.04 o 
   2  -2   5      304.21      301.99      7.38 o 
   3  -2   5       26.51       25.49      2.83 o 
   4  -2   5       78.62       84.26      6.97 o 
   5  -2   5      229.77      216.64      7.41 o 
   6  -2   5      306.79      294.93      9.31 o 
  -8  -1   5        5.04        8.13      5.52 o 
  -7  -1   5       75.62       78.57      8.34 o 
  -6  -1   5      699.80      685.53     22.29 o 
  -5  -1   5      581.64      560.62     18.37 o 
  -4  -1   5        1.53        3.44      2.61 o 
  -3  -1   5      281.37      295.30     10.59 o 
  -2  -1   5     1041.12     1092.03     27.58 o 
  -1  -1   5     3325.94     3423.07     49.64 o 
   0  -1   5     1955.63     2045.55     30.97 o 
   1  -1   5      268.67      237.11      6.73 o 
   2  -1   5      202.78      208.21      8.80 o 
   3  -1   5      810.01      787.00     22.42 o 
   4  -1   5      862.71      871.30     17.42 o 
   5  -1   5       62.13       72.88      5.66 o 
   6  -1   5       34.34       32.21      4.42 o 
  -8   0   5      162.04      157.92     10.92 o 
  -7   0   5      366.87      372.30     15.72 o 
  -6   0   5       51.80       55.49      6.21 o 
  -5   0   5      493.95      491.08     16.44 o 
  -4   0   5      736.77      725.29     20.79 o 
  -3   0   5      950.25      923.55     24.50 o 
  -2   0   5      137.59      131.99      3.45 o 
  -1   0   5       65.87       66.74      2.80 o 
   0   0   5      327.77      340.47      7.51 o 
   1   0   5      842.23      837.19     20.63 o 
   2   0   5      132.91      144.76      5.54 o 
   3   0   5       11.09       17.57      3.18 o 
   4   0   5      146.47      139.65      8.02 o 
   5   0   5      199.99      206.21      8.17 o 
  -8   1   5        3.36        6.65      4.90 o 
  -7   1   5      160.59      185.96     10.68 o 
  -6   1   5      285.82      283.49     12.20 o 
  -5   1   5        4.85        7.81      3.46 o 
  -4   1   5       20.38       27.53      4.10 o 
  -3   1   5      146.83      138.45      3.80 o 
  -2   1   5     1027.94     1044.15     17.20 o 
  -1   1   5      702.39      707.51     12.70 o 
   0   1   5      196.61      196.47      5.73 o 
   1   1   5        5.52       10.38      2.44 o 
   2   1   5      137.53      141.97      5.82 o 
   3   1   5      277.92      273.65      8.56 o 
   4   1   5      178.90      176.28      7.38 o 
   5   1   5       45.88       48.67      5.21 o 
  -9   2   5      186.08      179.35     12.05 o 
  -8   2   5      608.09      609.71     21.81 o 
  -7   2   5       29.54       44.53      6.05 o 
  -6   2   5       49.40       58.86      6.22 o 
  -5   2   5      241.97      240.24     10.43 o 
  -4   2   5      455.85      436.20     10.50 o 
  -3   2   5     1502.98     1523.50     25.11 o 
  -2   2   5      953.79      941.92     16.29 o 
  -1   2   5        6.89        7.01      1.90 o 
   0   2   5      215.43      200.49      8.15 o 
   1   2   5      290.16      310.10      8.57 o 
   2   2   5       50.41       46.30      4.25 o 
   3   2   5       78.89       69.39     14.87 o 
   4   2   5        1.29        3.06      3.13 o 
  -9   3   5       91.83       83.74      9.14 o 
  -8   3   5        0.09       -3.61      3.69 o 
  -7   3   5      148.72      144.11      8.96 o 
  -6   3   5      518.09      518.74     17.62 o 
  -5   3   5     1058.82     1046.50     24.17 o 
  -4   3   5      407.80      418.64      9.00 o 
  -3   3   5       25.90       17.11      2.84 o 
  -2   3   5     1201.97     1230.57     21.06 o 
  -1   3   5      523.58      493.68     10.82 o 
   0   3   5      102.82      102.15      5.02 o 
   1   3   5        1.18        0.43      2.76 o 
   2   3   5       57.92       56.26      4.90 o 
   3   3   5      140.86      147.91     17.63 o 
  -9   4   5       74.27       58.59      7.81 o 
  -8   4   5       13.04       14.28      5.26 o 
  -7   4   5        7.34        5.69      3.99 o 
  -5   4   5       81.31       93.57      6.24 o 
  -4   4   5      706.18      692.90     13.57 o 
  -3   4   5      843.33      861.79     16.16 o 
  -2   4   5      200.66      199.18      6.53 o 
  -1   4   5       72.92       64.35      9.19 o 
   0   4   5       50.98       49.41      4.33 o 
   1   4   5      200.40      216.24      8.62 o 
   2   4   5      208.17      203.77      8.20 o 
  -7   5   5      234.79      220.20     10.64 o 
  -6   5   5      104.00      109.60      5.05 o 
  -5   5   5      230.04      222.95     10.38 o 
  -4   5   5       41.81       42.35      3.91 o 
  -3   5   5       21.05       32.03      3.57 o 
  -2   5   5       80.47       78.82      6.35 o 
  -1   5   5       44.43       39.61      3.43 o 
   0   5   5       87.24       88.62      6.72 o 
   1   5   5       40.36       39.33      4.92 o 
  -6   6   5        0.87        1.89      3.37 o 
  -5   6   5       82.65       82.47      6.52 o 
  -3   6   5       83.71       73.94     10.70 o 
  -2   6   5       32.59       38.37      5.77 o 
  -1   6   5        0.81        1.02      2.67 o 
  -6   7   5      133.68      149.08     10.97 o 
  -5   7   5      231.47      223.74     12.34 o 
  -4   7   5       19.15       15.16      8.05 o 
   2  -9   6        6.86       10.05      5.68 o 
   3  -9   6      133.39      136.80     10.74 o 
   4  -9   6       82.27       92.96      5.71 o 
  -1  -8   6        5.83        4.85      5.23 o 
   0  -8   6        8.80        6.33      4.96 o 
   1  -8   6       26.64       38.38      6.75 o 
   2  -8   6      312.38      347.91     15.28 o 
   3  -8   6       91.38       84.83      8.35 o 
   4  -8   6        6.18        6.81      2.82 o 
   5  -8   6        4.81        1.39      3.57 o 
  -2  -7   6        0.81        3.32      4.71 o 
   0  -7   6      370.31      361.54     15.19 o 
   1  -7   6       86.62       86.00      7.98 o 
   2  -7   6       60.75       66.16      7.06 o 
   3  -7   6       17.13       19.66      5.13 o 
   4  -7   6      193.83      187.11      6.79 o 
   5  -7   6      215.12      218.79     10.58 o 
   6  -7   6       12.07        4.74      4.09 o 
  -3  -6   6      176.75      174.05     10.59 o 
  -2  -6   6       47.36       54.01      7.03 o 
  -1  -6   6      207.84      216.28     11.14 o 
   0  -6   6       18.51       31.22      5.32 o 
   1  -6   6      456.47      454.22     16.13 o 
   2  -6   6      431.10      426.90     10.01 o 
   3  -6   6      210.47      216.04      6.89 o 
   4  -6   6       22.07       25.47      3.27 o 
   5  -6   6      167.34      165.58      9.10 o 
   6  -6   6      336.71      326.19     13.77 o 
  -4  -5   6      181.57      174.46     10.26 o 
  -3  -5   6        2.77        5.58      4.17 o 
  -2  -5   6      239.96      210.57     10.52 o 
  -1  -5   6      421.75      384.58     14.42 o 
   0  -5   6     1021.99     1058.69     28.49 o 
   1  -5   6      628.31      629.12     12.43 o 
   2  -5   6        0.02       -0.70      1.71 o 
   3  -5   6      608.10      619.77     12.66 o 
   4  -5   6      102.51       99.30      6.70 o 
   5  -5   6       53.87       51.33      5.89 o 
   6  -5   6       66.27       76.98      7.35 o 
  -5  -4   6        1.17       -0.71      4.12 o 
  -4  -4   6        2.22        1.03      2.49 o 
  -3  -4   6      422.47      402.50     10.13 o 
  -2  -4   6      550.31      547.86     12.01 o 
  -1  -4   6      869.43      861.13     23.93 o 
   0  -4   6       51.84       55.64      5.08 o 
   1  -4   6      383.87      406.11      7.10 o 
   2  -4   6      565.01      595.53     11.81 o 
   3  -4   6      113.01      118.44      4.67 o 
   4  -4   6        0.62       -3.56      2.37 o 
   5  -4   6        3.95        2.10      3.41 o 
   6  -4   6      101.11      101.13      7.96 o 
  -6  -3   6      217.69      214.87     12.20 o 
  -5  -3   6       45.89       52.88      4.36 o 
  -4  -3   6       10.15       18.18      5.38 o 
  -3  -3   6      141.78      148.19      5.54 o 
  -2  -3   6       31.26       48.36      6.24 o 
  -1  -3   6      929.03     1007.39     26.19 o 
   0  -3   6     2004.76     2150.85     29.50 o 
   1  -3   6       59.95       66.17      2.72 o 
   2  -3   6       54.79       54.08      3.88 o 
   3  -3   6       25.73       26.06      2.99 o 
   4  -3   6      295.66      287.70      8.26 o 
   5  -3   6      769.34      702.61     15.30 o 
   6  -3   6      143.55      138.75      6.57 o 
  -7  -2   6      170.82      181.95     11.60 o 
  -6  -2   6      316.28      327.33     14.48 o 
  -5  -2   6      105.32      105.27      7.51 o 
  -4  -2   6      381.44      371.15     13.58 o 
  -3  -2   6     1188.36     1198.10     21.61 o 
  -2  -2   6     2859.81     3011.84     70.09 o 
  -1  -2   6      480.42      474.79      8.93 o 
   0  -2   6      959.13     1006.02     16.73 o 
   1  -2   6      436.36      443.93      9.32 o 
   2  -2   6       32.75       26.22      4.05 o 
   3  -2   6      895.12      896.55     17.25 o 
   4  -2   6      216.95      217.79      7.42 o 
   5  -2   6       49.09       55.58      4.92 o 
   6  -2   6      116.39      104.32      6.39 o 
  -7  -1   6        2.25        5.51      4.51 o 
  -6  -1   6        2.56        3.16      3.78 o 
  -5  -1   6      502.44      513.80     17.56 o 
  -4  -1   6      900.38      898.73     25.13 o 
  -3  -1   6      146.44      129.27      7.08 o 
  -2  -1   6      684.32      713.15     19.26 o 
  -1  -1   6      535.74      570.29     10.42 o 
   0  -1   6      878.08      835.45     14.74 o 
   1  -1   6      349.31      369.54     10.64 o 
   2  -1   6       19.83       26.21      3.11 o 
   3  -1   6      401.60      374.91      9.95 o 
   4  -1   6      739.08      727.14     15.97 o 
   5  -1   6       75.97      101.01      7.52 o 
  -8   0   6      137.07      137.58     10.49 o 
  -7   0   6       68.07       69.87      7.78 o 
  -6   0   6        7.86       10.95      4.24 o 
  -5   0   6       12.14       10.68      3.70 o 
  -4   0   6       38.35       33.07      4.58 o 
  -2   0   6      132.45      118.31      4.70 o 
  -1   0   6        8.05        8.33      3.08 o 
   0   0   6      534.69      551.98     11.14 o 
   1   0   6      399.47      429.28     13.34 o 
   2   0   6     1186.99     1198.76     38.14 o 
   3   0   6      418.39      420.20     14.69 o 
   4   0   6       33.24       35.64      7.18 o 
   5   0   6        1.10       -0.42      3.37 o 
  -8   1   6      124.48      127.04      9.83 o 
  -7   1   6        2.54        1.22      3.83 o 
  -6   1   6      253.46      257.55     11.90 o 
  -5   1   6      589.92      577.81     18.82 o 
  -3   1   6      539.32      533.25     16.12 o 
  -2   1   6        0.29        0.34      2.17 o 
  -1   1   6      323.19      316.91      7.57 o 
   0   1   6      575.38      597.63     12.27 o 
   1   1   6      254.61      261.42      7.96 o 
   2   1   6        0.70       -0.05      2.59 o 
   3   1   6       10.32       14.75      3.65 o 
   4   1   6       26.44       31.32      4.56 o 
  -8   2   6      145.77      137.78      9.87 o 
  -7   2   6      290.15      296.16     13.63 o 
  -6   2   6      257.47      256.93     11.93 o 
  -4   2   6        6.91       12.92      4.51 o 
  -3   2   6      345.03      342.79      7.88 o 
  -2   2   6     1485.23     1466.44     24.23 o 
  -1   2   6       33.39       35.66      3.37 o 
   0   2   6      253.39      252.51      9.90 o 
   1   2   6      257.48      261.18      8.28 o 
   2   2   6      185.42      198.60     10.49 o 
   3   2   6      248.85      259.70      9.24 o 
  -8   3   6       23.89       30.44      6.43 o 
  -7   3   6        7.72       16.33      5.23 o 
  -5   3   6      484.68      500.63     16.59 o 
  -4   3   6      687.36      646.88     12.71 o 
  -3   3   6      173.37      188.34      6.00 o 
  -2   3   6      291.85      293.68      7.98 o 
  -1   3   6      444.50      414.81     13.50 o 
   0   3   6      123.67      114.90      5.69 o 
   1   3   6      140.24      129.52      9.92 o 
   2   3   6       48.13       59.93      5.37 o 
  -8   4   6       56.80       66.44      8.36 o 
  -7   4   6       28.85       16.80      5.38 o 
  -6   4   6      466.38      465.49     16.29 o 
  -5   4   6      381.85      345.87     13.43 o 
  -4   4   6      206.20      208.61      7.40 o 
  -3   4   6      199.55      204.84      6.81 o 
  -2   4   6       13.29       17.41      3.20 o 
  -1   4   6       34.82       41.48      4.25 o 
   0   4   6       58.90       65.49      5.33 o 
   1   4   6       54.75       60.18      7.13 o 
  -8   5   6       38.11       25.58      6.52 o 
  -7   5   6        3.82        9.50      5.08 o 
  -6   5   6        4.68        2.27      4.85 o 
  -5   5   6      263.63      248.75      7.82 o 
  -4   5   6      131.12      138.74      6.02 o 
  -3   5   6        4.44        4.06      6.09 o 
  -2   5   6        1.87        0.33      2.85 o 
  -1   5   6        1.43       -0.75      2.97 o 
  -6   6   6      104.33      114.60      7.68 o 
  -5   6   6        3.28        3.60      3.59 o 
  -4   6   6        7.32       12.95      4.09 o 
  -3   6   6       46.05       42.79      5.87 o 
   0  -8   7       62.04       63.29      8.01 o 
   1  -8   7       22.96       31.23      6.42 o 
   2  -8   7       90.79       60.30      7.70 o 
   3  -8   7      252.43      263.23     13.28 o 
   4  -8   7      101.75      106.28      5.71 o 
  -2  -7   7       33.29       52.06      7.40 o 
  -1  -7   7       29.70       37.58      6.79 o 
   0  -7   7      485.16      470.04     18.06 o 
   1  -7   7      121.60      118.96      8.88 o 
   2  -7   7       45.15       54.43      7.10 o 
   3  -7   7        1.68        1.24      2.39 o 
   4  -7   7       88.07       91.61      7.02 o 
   5  -7   7      142.16      159.92      9.47 o 
  -3  -6   7       39.42       42.04      6.76 o 
  -2  -6   7      240.83      237.96     12.24 o 
  -1  -6   7      545.33      530.59     18.90 o 
   0  -6   7       84.96       92.40      7.61 o 
   1  -6   7      128.84      137.67      8.71 o 
   2  -6   7      174.71      177.09      6.43 o 
   3  -6   7      187.86      206.02      6.98 o 
   4  -6   7      118.37      131.44      8.22 o 
   5  -6   7        8.98       14.75      4.51 o 
   6  -6   7       68.38       38.23      6.22 o 
  -4  -5   7      181.63      188.17     10.98 o 
  -3  -5   7      343.91      316.61     13.78 o 
  -2  -5   7       51.57       42.24      5.90 o 
  -1  -5   7        0.38       -0.15      3.16 o 
   0  -5   7      195.30      193.61      9.90 o 
   1  -5   7      124.22      130.47      7.99 o 
   2  -5   7       84.91       89.56      4.45 o 
   3  -5   7       27.48       33.94      3.32 o 
   4  -5   7       38.44       42.54      5.44 o 
   5  -5   7      420.92      433.49     15.69 o 
   6  -5   7      224.53      221.07     11.53 o 
  -5  -4   7      150.58      157.70      7.00 o 
  -4  -4   7       33.34       34.19      3.87 o 
  -3  -4   7      172.85      149.58      6.05 o 
  -2  -4   7      342.53      326.33     13.09 o 
  -1  -4   7      460.34      525.73     17.32 o 
   0  -4   7      346.91      363.05      8.83 o 
   1  -4   7        3.24        1.76      1.62 o 
   2  -4   7       62.26       62.59      4.06 o 
   3  -4   7      484.23      486.28     15.35 o 
   4  -4   7      398.18      397.98     14.32 o 
   5  -4   7      127.12      134.15      8.83 o 
   6  -4   7        0.35        3.10      4.74 o 
  -6  -3   7       38.50       26.42      6.14 o 
  -5  -3   7      248.02      222.59     11.44 o 
  -4  -3   7      311.31      305.59      8.93 o 
  -3  -3   7      952.12      988.07     19.18 o 
  -2  -3   7      181.16      190.40      9.23 o 
  -1  -3   7        0.24        0.34      3.50 o 
   0  -3   7      144.51      136.02      5.08 o 
   1  -3   7      528.95      549.96     11.14 o 
   2  -3   7      637.52      638.02     34.71 o 
   3  -3   7        2.64        4.44      2.56 o 
   4  -3   7      243.23      229.81     12.59 o 
   5  -3   7       62.80       59.08      4.92 o 
  -7  -2   7      191.86      182.71     11.93 o 
  -6  -2   7      325.43      322.62     14.67 o 
  -5  -2   7       45.93       57.58      6.60 o 
  -4  -2   7       15.02       18.11      4.41 o 
  -3  -2   7       41.30       32.38      4.70 o 
  -2  -2   7     1017.93     1015.43     26.14 o 
  -1  -2   7      383.53      388.09     12.84 o 
   0  -2   7       10.74       16.76      2.49 o 
   1  -2   7       26.51       24.87      3.08 o 
   2  -2   7       91.45       86.19      4.69 o 
   3  -2   7      538.07      503.98     15.55 o 
   4  -2   7      198.27      208.89      7.81 o 
   5  -2   7        0.33        0.27      3.17 o 
  -7  -1   7        2.32       -0.85      4.35 o 
  -6  -1   7        4.47        7.05      4.32 o 
  -5  -1   7      106.46      113.90      7.86 o 
  -4  -1   7      699.65      712.76     21.78 o 
  -2  -1   7      240.61      221.58      9.42 o 
  -1  -1   7       20.69       23.40      2.39 o 
   0  -1   7      840.39      852.00     15.59 o 
   1  -1   7      571.73      621.62     12.91 o 
   2  -1   7       72.68       87.68      5.12 o 
   3  -1   7      113.99      105.04      8.13 o 
   4  -1   7        3.45        5.92      3.44 o 
  -8   0   7       35.65       52.62      8.24 o 
  -7   0   7       18.58       17.00      5.25 o 
  -6   0   7      165.11      158.63      9.68 o 
  -5   0   7      547.57      532.39     18.36 o 
  -3   0   7       10.76        8.51      3.88 o 
  -2   0   7      470.81      455.52     14.90 o 
  -1   0   7      370.83      371.20      8.42 o 
   0   0   7      789.41      790.96     15.22 o 
   1   0   7      109.17      108.87      5.31 o 
   2   0   7       73.16       77.73      6.89 o 
   3   0   7      207.27      214.46      8.26 o 
   4   0   7       70.90       81.86     11.08 o 
  -8   1   7       73.80       79.10      8.93 o 
  -7   1   7       57.20       50.49      7.05 o 
  -6   1   7       19.27       18.61      4.89 o 
  -4   1   7      650.04      681.80     20.38 o 
  -3   1   7      411.10      398.59     14.07 o 
  -2   1   7        7.77       10.29      2.03 o 
  -1   1   7      140.61      132.54      5.07 o 
   0   1   7       28.50       30.78      3.46 o 
   1   1   7      442.45      452.56     11.61 o 
   2   1   7      438.40      423.17     19.07 o 
   3   1   7       31.30       40.72      6.95 o 
  -8   2   7        0.32        3.05      5.04 o 
  -7   2   7      172.14      188.38     11.21 o 
  -5   2   7      471.29      478.70     16.50 o 
  -4   2   7        2.48        4.99      4.59 o 
  -3   2   7      334.76      356.23     13.53 o 
  -2   2   7      655.51      677.33     13.63 o 
  -1   2   7      347.26      335.73      8.94 o 
   0   2   7      235.26      227.64      7.80 o 
   1   2   7        1.16        2.22      2.86 o 
   2   2   7       56.15       61.36      5.40 o 
  -8   3   7      109.88      115.83      9.89 o 
  -6   3   7       34.11       29.39      6.21 o 
  -5   3   7      106.15      126.04      8.36 o 
  -4   3   7      125.04      129.22      8.44 o 
  -3   3   7       58.19       61.72      4.34 o 
  -2   3   7      171.14      166.24      8.98 o 
  -1   3   7        9.73        7.59      3.37 o 
   0   3   7      159.37      155.43      6.88 o 
   1   3   7      296.44      299.28     16.83 o 
  -8   4   7        0.07        1.59      5.60 o 
  -7   4   7       20.23       12.73      5.51 o 
  -6   4   7      101.92      109.86      8.73 o 
  -5   4   7      120.10      105.42      8.07 o 
  -4   4   7        4.10        0.80      2.44 o 
  -3   4   7        5.10        6.17      2.85 o 
  -2   4   7       79.20       87.55      6.86 o 
  -1   4   7      218.24      218.27      8.39 o 
   0   4   7      124.25      137.71      7.01 o 
  -7   5   7       70.58       60.40      8.24 o 
  -6   5   7        0.63        4.41      5.33 o 
  -5   5   7       12.63        9.99      6.20 o 
  -4   5   7      139.61      138.92      8.13 o 
  -3   5   7      184.72      194.03      7.50 o 
  -2   5   7       55.50       61.44      8.08 o 
   1  -8   8      134.34      138.96     10.39 o 
   2  -8   8        0.01        2.71      4.83 o 
   3  -8   8      237.76      215.25     12.05 o 
  -1  -7   8       88.05       56.33      7.51 o 
   0  -7   8       63.04       70.30      7.98 o 
   1  -7   8      144.71      154.24     10.10 o 
   2  -7   8       48.96       64.76      7.45 o 
   3  -7   8       73.64       70.09      7.30 o 
   4  -7   8       61.36       45.92      6.25 o 
  -3  -6   8       36.11       31.41      6.27 o 
  -2  -6   8       64.46       70.63      8.05 o 
  -1  -6   8      369.76      364.50     15.41 o 
   0  -6   8      262.12      250.91     12.50 o 
   1  -6   8       20.23       22.62      5.17 o 
   2  -6   8       12.10       10.90      4.41 o 
   3  -6   8        3.87        2.37      2.46 o 
   4  -6   8      138.13      137.36      8.63 o 
   5  -6   8      264.40      285.20     13.05 o 
  -4  -5   8        2.40        4.89      4.47 o 
  -3  -5   8      411.29      391.12     16.09 o 
  -2  -5   8      338.39      304.48     13.65 o 
  -1  -5   8       25.02       24.74      5.27 o 
   0  -5   8       19.30       13.22      4.31 o 
   1  -5   8       95.68      100.57      7.50 o 
   2  -5   8      785.50      812.98     23.74 o 
   3  -5   8      791.04      796.33     15.95 o 
   4  -5   8        8.37        7.40      4.10 o 
   5  -5   8       48.80       43.51      6.46 o 
  -5  -4   8      185.07      178.71     10.83 o 
  -4  -4   8      304.83      299.77     12.26 o 
  -3  -4   8        9.89        6.56      5.84 o 
  -2  -4   8      233.43      226.90     11.24 o 
  -1  -4   8       13.90        5.37      5.97 o 
   0  -4   8      103.12      103.86      4.94 o 
   1  -4   8      528.15      555.10     17.78 o 
   2  -4   8      170.80      154.02      8.08 o 
   3  -4   8      398.71      439.04     14.90 o 
   4  -4   8      431.38      424.09     15.45 o 
   5  -4   8       47.65       46.61      6.69 o 
  -6  -3   8      137.93      119.03      9.43 o 
  -5  -3   8        5.64        1.99      4.07 o 
  -4  -3   8       60.98       67.30      6.85 o 
  -3  -3   8      211.79      211.41     10.23 o 
  -2  -3   8       84.02       84.85      6.24 o 
  -1  -3   8       14.18       29.62      5.28 o 
   0  -3   8       87.56       82.25      7.45 o 
   1  -3   8      672.05      652.54     24.45 o 
   2  -3   8      352.40      356.68      9.46 o 
   3  -3   8       88.78       70.50     11.25 o 
   4  -3   8        0.92        1.22      3.04 o 
  -6  -2   8      142.57      140.65      9.73 o 
  -5  -2   8      418.70      381.40     15.40 o 
  -3  -2   8      101.56       97.70      6.90 o 
  -2  -2   8       25.00       24.12      5.10 o 
  -1  -2   8      384.02      364.98     13.15 o 
   0  -2   8     1295.05     1287.99     32.98 o 
   1  -2   8       59.68       66.02      8.45 o 
   2  -2   8       34.31       36.21      4.35 o 
   3  -2   8       17.48       16.47      3.67 o 
   4  -2   8       61.48       64.01      5.50 o 
  -7  -1   8      102.57      100.27      9.93 o 
  -6  -1   8      264.71      223.54     11.91 o 
  -5  -1   8      203.30      191.98     10.59 o 
  -3  -1   8      541.14      548.25     17.63 o 
  -2  -1   8      297.56      283.65     11.53 o 
  -1  -1   8       50.68       60.44      6.88 o 
   0  -1   8       33.62       31.03      3.51 o 
   1  -1   8      117.14      122.30      7.42 o 
   2  -1   8      235.68      242.29     11.43 o 
   3  -1   8      176.74      175.48      7.59 o 
  -7   0   8        2.64        5.57      4.78 o 
  -6   0   8        8.58       12.20      4.76 o 
  -4   0   8      740.48      705.24     21.51 o 
  -3   0   8      116.84      127.69      8.03 o 
  -2   0   8      498.57      495.83     16.65 o 
  -1   0   8      160.90      165.76      9.46 o 
   0   0   8      171.52      174.66      6.40 o 
   1   0   8      421.91      404.85     10.88 o 
   2   0   8       15.63       16.16      3.91 o 
   3   0   8       76.36       68.49      5.83 o 
  -7   1   8      241.45      235.14     12.97 o 
  -5   1   8       17.30       34.28      6.48 o 
  -4   1   8      266.56      265.52     11.83 o 
  -3   1   8      107.06      100.32      7.69 o 
  -2   1   8      259.45      259.89     11.86 o 
  -1   1   8      222.60      229.35     12.16 o 
   0   1   8       34.50       20.15      4.07 o 
   1   1   8      106.11      114.82      6.34 o 
   2   1   8      101.40       96.43      9.99 o 
  -8   2   8      157.15      155.05     11.28 o 
  -6   2   8      291.09      293.40     13.65 o 
  -5   2   8      554.25      521.58     18.26 o 
  -4   2   8        2.48        4.57      4.75 o 
  -3   2   8        7.92        5.78      5.22 o 
  -2   2   8       32.97       34.57      3.81 o 
  -1   2   8      145.17      131.40      5.85 o 
   0   2   8      245.07      233.78     10.57 o 
   1   2   8       18.85       24.06      4.51 o 
  -7   3   8      131.90      115.89      9.57 o 
  -6   3   8      116.09      123.81      9.43 o 
  -5   3   8        9.05        6.63      5.40 o 
  -4   3   8       20.80       34.07      7.01 o 
  -3   3   8      162.79      180.42     10.87 o 
  -2   3   8      572.98      605.18     13.92 o 
  -1   3   8      167.71      148.37      8.55 o 
   0   3   8        0.80       -0.80      3.02 o 
  -7   4   8       43.16       43.97      8.35 o 
  -6   4   8        5.44       -1.41      5.96 o 
  -5   4   8       66.24       63.62      9.02 o 
  -4   4   8      261.30      256.64     13.08 o 
  -3   4   8      105.89       96.02      5.89 o 
  -2   4   8        0.06        3.24      3.77 o 
   0  -7   9       33.00       32.52      6.51 o 
   1  -7   9        2.43        1.36      4.51 o 
   2  -7   9       20.31       25.08      5.96 o 
   3  -7   9      190.96      192.29     11.26 o 
  -2  -6   9        3.79        7.49      4.75 o 
  -1  -6   9        0.41       -2.28      3.79 o 
   0  -6   9      168.84      189.27     11.31 o 
   1  -6   9      310.32      351.06     15.16 o 
   2  -6   9      226.58      228.15     11.63 o 
  -3  -5   9       73.68       73.78      8.08 o 
  -2  -5   9      289.63      287.20     13.82 o 
  -1  -5   9      274.50      283.29     13.30 o 
   0  -5   9      212.14      207.53     11.11 o 
   1  -5   9        5.98        6.78      4.16 o 
   2  -5   9      210.16      226.02     11.05 o 
   3  -5   9      201.02      220.48     10.54 o 
   4  -5   9       42.15       27.02      5.62 o 
  -4  -4   9       71.41       75.97      8.09 o 
  -3  -4   9      155.04      161.24     10.13 o 
  -2  -4   9        0.38       -0.04      2.62 o 
  -1  -4   9       15.87       21.39      5.35 o 
   3  -4   9        2.08       -3.56      3.76 o 
   4  -4   9       30.24       21.29      5.56 o 
  -5  -3   9       64.11       70.23      8.24 o 
  -4  -3   9        4.16        5.31      4.31 o 
  -3  -3   9      136.49      137.88      8.73 o 
  -2  -3   9      377.14      361.27     13.71 o 
  -1  -3   9      157.65      161.80      8.86 o 
   0  -3   9      107.05      113.54      8.18 o 
   1  -3   9       24.49       24.19      6.33 o 
   2  -3   9        9.55        7.00      3.24 o 
   3  -3   9      126.57      125.21      6.57 o 
  -6  -2   9       69.80       70.90      8.48 o 
  -5  -2   9      106.08      110.63      8.76 o 
  -3  -2   9      253.54      270.86     12.06 o 
  -2  -2   9       30.81       33.04      5.89 o 
  -1  -2   9       76.88       94.84      7.35 o 
   0  -2   9      325.89      346.29     14.03 o 
   2  -2   9      105.48      112.40      6.31 o 
   3  -2   9       11.67        7.18      3.88 o 
  -6  -1   9      135.79      146.29     10.36 o 
  -4  -1   9        5.51        6.16      5.16 o 
  -3  -1   9       70.21       86.26      7.25 o 
  -2  -1   9      212.35      219.92     11.02 o 
  -1  -1   9      569.55      543.49     18.65 o 
   0  -1   9      554.15      550.62     19.37 o 
   1  -1   9       14.72       14.86      4.60 o 
   2  -1   9      141.19      142.50      7.23 o 
  -7   0   9       83.20       73.07      9.02 o 
  -5   0   9      195.36      213.64     11.30 o 
  -4   0   9      104.69       99.71      7.95 o 
  -3   0   9       56.78       46.19      7.01 o 
  -2   0   9       70.13       63.24      7.93 o 
  -1   0   9        4.54        8.43      5.83 o 
   0   0   9      123.57      123.71      5.88 o 
   1   0   9      238.50      251.33      8.95 o 
   2   0   9       22.91       22.33      4.21 o 
  -6   1   9       80.69       81.03      9.36 o 
  -5   1   9       38.73       41.00      7.36 o 
  -4   1   9        6.89        7.95      5.33 o 
  -3   1   9        0.35       -2.94      4.77 o 
  -2   1   9      284.20      264.10     12.86 o 
  -1   1   9      163.79      170.46     10.81 o 
   0   1   9        5.04       -1.38      3.22 o 
   1   1   9        6.79        7.45      3.61 o 
  -7   2   9       25.65       33.71      8.03 o 
  -6   2   9        2.33        0.56      5.70 o 
  -5   2   9       11.47       20.21      6.92 o 
  -4   2   9      102.33      114.28      8.92 o 
  -3   2   9      396.83      387.40     16.12 o 
  -2   2   9      144.84      146.42     10.46 o 
  -1   2   9       36.74       27.94      4.68 o 
   0   2   9       65.23       67.59      5.68 o 
  -6   3   9      148.92      168.65     11.00 o 
  -5   3   9      218.18      229.72     12.58 o 
  -4   3   9       34.41       34.16      7.87 o 
  -3   3   9        2.56        2.79      6.95 o 
  -2   3   9       71.44       89.75     10.93 o 
  -1  -6  10      107.46       92.85      9.29 o 
   0  -6  10        1.42        5.85      4.66 o 
   1  -6  10      260.46      258.86     13.33 o 
  -3  -5  10       20.44       24.22      6.03 o 
  -2  -5  10       34.02       44.97      6.96 o 
  -3  -4  10      248.70      259.29     12.30 o 
  -2  -4  10      275.83      283.51     12.58 o 
  -4  -3  10       46.87       24.82      6.23 o 
  -3  -3  10       13.86        4.08      4.79 o 
  -2  -3  10       17.39       19.14      5.96 o 
  -1  -3  10       84.75       99.12      9.57 o 
   0  -3  10      251.28      254.76     12.55 o 
   1  -3  10       80.67       34.12      7.65 o 
   2  -3  10        1.59       -6.73      5.45 o 
  -4  -2  10      311.07      292.29     13.62 o 
  -3  -2  10      226.27      219.90     11.60 o 
  -2  -2  10      318.91      319.74     13.98 o 
  -1  -2  10      285.08      289.32     13.16 o 
   0  -2  10        3.01       -2.20      5.86 o 
   2  -2  10       35.72       37.93      8.21 o 
  -5  -1  10      119.04      117.68      9.24 o 
  -4  -1  10      159.38      152.16     10.23 o 
  -3  -1  10      127.61      113.56      9.03 o 
  -2  -1  10       18.88       21.34      6.90 o 
  -1  -1  10      175.18      182.39     10.93 o 
   0  -1  10      204.30      186.58     11.41 o 
   1  -1  10       58.60       58.08      9.01 o 
  -6   0  10       11.00        8.67      6.71 o 
  -5   0  10        1.53       -2.37      5.18 o 
  -4   0  10        0.61        3.64      5.52 o 
  -3   0  10      220.15      209.83     11.64 o 
  -2   0  10      303.16      294.25     13.94 o 
  -1   0  10        0.63       -1.25      5.63 o 
  -6   1  10       80.27       73.79      9.92 o 
  -5   1  10      188.32      189.14     11.58 o 
  -4   1  10      130.05      133.71     10.22 o 
  -3   1  10       46.67       47.87      8.95 o 
  -2   1  10       25.42       27.89      7.66 o 
  -1   1  10      131.39      129.00     10.47 o 
  -5   2  10       11.30       19.83      7.32 o 
  -4   2  10       69.37       65.02      9.41 o 
  -3   2  10       68.18       78.52     11.08 o 
  -3  -3  11      160.61      146.57      9.93 o 
  -2  -3  11      139.96      140.16     10.00 o 
  -1  -3  11       15.53        0.19      6.19 o 
   0  -3  11      196.70      169.52     11.31 o 
  -4  -2  11       17.06       17.61      6.83 o 
  -3  -2  11        0.55        1.84      5.71 o 
  -2  -2  11      113.00      116.56      9.68 o 
  -1  -2  11      101.39      127.27     11.87 o 
  -4  -1  11      193.50      190.05     11.61 o 
  -3  -1  11      256.92      249.19     13.06 o 
  -2  -1  11        4.53       -1.00      5.84 o 
  -1  -1  11       28.05       27.89      7.91 o 
  -3   0  11       13.36        6.13      6.64 o 
                                                 
